# Supplementary material for: Epigenetic modification with trichostatin A does not correct specific errors of somatic cell nuclear transfer at the transcriptomic level; highlighting the non-random nature of oocyte-mediated reprogramming errors
Source: BMC Genomics. 2016 Jan 4;17:16. doi: 10.1186/s12864-015-2264-z (PMC4698792; doi:10.1186/s12864-015-2264-z)
Supplement: Additional file 2: Table S2. — CTR-NT Differentially regulated genes. Breakdown of genes differentially up and downregulated with ≥1.5 fold change in CTR-NT blastocyst compared to in vitro fertilized embryos. Red and green colors represent up and downregulation, respectively. (XLS 261 kb) [file 12864_2015_2264_MOESM2_ESM.xls]

## Sheet: Sheet1
Additional file 2: Table S2. CTR-NT Differentially regulated genes. Breakdown of genes differenetially up/down -regulated with ≥1.5 fold change in control clone (CTR-NT) embryos compared to in vitro fertilized embryos. Red and green colors represent up/down regulation, respectively.
Probe ID	Gene_Symbol	Gene_Synonyms	Description	Fold change	P-value
EMBV3_03595	LOC100335527	NULL	hypothetical protein LOC100335527	4.51913	2.49034e-10
EMBV3_33336	CALB1	MGC138959	calbindin 1, 28kDa	3.76996	3.17073e-10
EMBV3_35188	NULL	NULL	Novel Transcribed Region; evidence: embryonic ESTs	3.76843	1.13075e-08
EMBV3_35219	NULL	NULL	Novel Transcribed Region; evidence: embryonic ESTs	3.56604	3.44803e-08
EMBV3_01093	NULL	NULL	Novel Transcribed Region; evidence: embryonic ESTs	3.35263	1.22951e-09
EMBV3_18070	NULL	NULL	Novel Transcribed Region; evidence: embryonic ESTs	3.25663	1.80336e-08
EMBV3_03138	NULL	NULL	Novel Transcribed Region; evidence: embryonic ESTs	3.24999	2.06357e-08
EMBV3_32328	NULL	NULL	Novel Transcribed Region; evidence: embryonic ESTs	3.06556	2.76732e-05
EMBV3_13528	NULL	NULL	Novel Transcribed Region; evidence: embryonic ESTs	2.99529	3.88612e-10
EMBV3_29572	NULL	NULL	Novel Transcribed Region; evidence: embryonic ESTs	2.92014	0.000239141
EMBV3_03919	GSTA1	GSTA2 MGC140407	glutathione S-transferase alpha 1	2.89696	1.60618e-06
EMBV3_23461	RPRD2	NULL	Regulation of nuclear pre-mRNA domain containing 2	2.81694	5.33996e-06
EMBV3_33352	LOC510320	MGC151581	hypothetical protein LOC510320	2.72885	3.76072e-10
EMBV3_21955	NID1	NULL	nidogen 1	2.70622	1.27294e-08
EMBV3_31260	MYL9	MGC138944	myosin, light chain 9, regulatory	2.68638	7.29935e-09
EMBV3_07719	LOC100336569	NULL	tropomodulin 3 (ubiquitous)-like	2.64029	0.00380195
EMBV3_33905	TEX11	NULL	testis expressed 11	2.63217	3.39771e-05
EMBV3_17294	NULL	NULL	Novel Transcribed Region; evidence: embryonic ESTs	2.604	2.8609e-07
EMBV3_12807	NULL	NULL	Novel Transcribed Region; evidence: embryonic ESTs	2.52237	0.000343852
EMBV3_13590	NULL	NULL	Novel Transcribed Region; evidence: embryonic ESTs	2.50371	5.59079e-11
EMBV3_16837	ANKH	MGC166183	ankylosis, progressive homolog (mouse)	2.45651	9.44718e-08
EMBV3_01450	NULL	NULL	Novel Transcribed Region; evidence: embryonic ESTs	2.43153	3.40643e-05
EMBV3_08285	NULL	NULL	Novel Transcribed Region; evidence: embryonic ESTs	2.41694	2.64663e-05
EMBV3_16777	CTSD	NULL	cathepsin D	2.36645	3.20683e-05
EMBV3_20163	PCSK4	NULL	proprotein convertase subtilisin/kexin type 4	2.34549	1.51763e-08
EMBV3_13616	LTBR	MGC152267	lymphotoxin beta receptor (TNFR superfamily, member 3)	2.33161	2.69046e-07
EMBV3_40668	AADAT	MGC133944	aminoadipate aminotransferase	2.32618	9.54881e-10
EMBV3_42164	EFNA5	NULL	ephrin-A5	2.31745	1.80303e-09
EMBV3_25108	NULL	NULL	Novel Transcribed Region; evidence: embryonic ESTs	2.31489	0.00031488
EMBV3_17663	B3GNT6	MGC139087	UDP-GlcNAc:betaGal beta-1,3-N-acetylglucosaminyltransferase 6 (core 3 synthase)	2.31079	1.7832e-05
EMBV3_39097	NULL	NULL	Novel Transcribed Region; evidence: embryonic ESTs	2.30522	0.000511741
EMBV3_18537	TFAP2A	MGC151772	transcription factor AP-2 alpha (activating enhancer binding protein 2 alpha)	2.28812	1.40596e-05
EMBV3_24483	TFPI	NULL	tissue factor pathway inhibitor (lipoprotein-associated coagulation inhibitor)	2.28683	2.19266e-07
EMBV3_05508	SLC28A3	NULL	solute carrier family 28 (sodium-coupled nucleoside transporter), member 3	2.239	3.36387e-07
EMBV3_18713	NULL	NULL	Novel Transcribed Region; evidence: embryonic ESTs	2.23776	9.7952e-05
EMBV3_26808	UNC13D	NULL	unc-13 homolog D (C. elegans)	2.23414	1.46321e-05
EMBV3_33907	PRSS8	MGC142619	protease, serine, 8	2.22644	2.93961e-07
EMBV3_36915	NULL	NULL	Novel Transcribed Region; evidence: embryonic ESTs	2.22361	1.59805e-06
EMBV3_26032	NULL	NULL	Novel Transcribed Region; evidence: embryonic ESTs	2.22249	8.71663e-05
EMBV3_05649	BCAS4	MGC152217	breast carcinoma amplified sequence 4	2.21624	1.3032e-08
EMBV3_21340	ABCA3	NULL	ATP-binding cassette, sub-family A (ABC1), member 3	2.20092	2.03359e-07
EMBV3_17365	NULL	NULL	Novel Transcribed Region; evidence: embryonic ESTs	2.1819	0.000135457
EMBV3_12233	SEL1L3	NULL	sel-1 suppressor of lin-12-like 3 (C. elegans)	2.14815	2.5766e-08
EMBV3_18438	NULL	NULL	Novel Transcribed Region; evidence: embryonic ESTs	2.14691	1.16138e-06
EMBV3_12009	IFI30	NULL	gamma-inducible protein 30	2.13625	3.05203e-09
EMBV3_21827	NULL	NULL	Novel Transcribed Region; evidence: embryonic ESTs	2.12927	0.000111495
EMBV3_02847	NULL	NULL	Novel Transcribed Region; evidence: embryonic ESTs	2.10612	2.40841e-05
EMBV3_19927	PACSIN3	NULL	protein kinase C and casein kinase substrate in neurons 3	2.08121	8.64406e-06
EMBV3_29816	SCIN	NULL	scinderin	2.07933	3.28817e-05
EMBV3_18856	SPIRE2	NULL	spire homolog 2 (Drosophila)	2.07862	6.80298e-06
EMBV3_20897	NULL	NULL	Novel Transcribed Region; evidence: embryonic ESTs	2.0767	0.000569384
EMBV3_28679	NULL	NULL	Novel Transcribed Region; evidence: embryonic ESTs	2.06987	3.11236e-07
EMBV3_04856	NULL	NULL	Novel Transcribed Region; evidence: embryonic ESTs	2.06784	7.62858e-08
EMBV3_22517	SCARA5	MGC139192	scavenger receptor class A, member 5 (putative)	2.06215	3.37282e-08
EMBV3_24689	NULL	NULL	Novel Transcribed Region; evidence: embryonic ESTs	2.04735	0.00128048
EMBV3_31400	GSTA5	MGC152339	glutathione S-transferase alpha 5	2.04357	2.15785e-05
EMBV3_21574	ABCG5	NULL	ATP-binding cassette, sub-family G (WHITE), member 5	2.03898	5.39633e-09
EMBV3_41066	PID1	NULL	phosphotyrosine interaction domain containing 1	2.02937	0.000141212
EMBV3_18948	NULL	NULL	Novel Transcribed Region; evidence: embryonic ESTs	2.02829	8.22561e-05
EMBV3_38017	NULL	NULL	Novel Transcribed Region; evidence: embryonic ESTs	2.02395	0.000554023
EMBV3_42665	NULL	NULL	Novel Transcribed Region; evidence: embryonic ESTs	2.01542	0.00023604
EMBV3_26999	NULL	NULL	Novel Transcribed Region; evidence: embryonic ESTs	2.01485	2.75396e-07
EMBV3_03272	ALDH4A1	MGC139177	aldehyde dehydrogenase 4 family, member A1	2.00375	6.12681e-06
EMBV3_37027	SREBF2	NULL	sterol regulatory element binding transcription factor 2	1.99115	1.45756e-05
EMBV3_30426	YDJC	MGC159810	YdjC homolog (bacterial)	1.98537	8.22318e-07
EMBV3_35019	NULL	NULL	Novel Transcribed Region; evidence: embryonic ESTs	1.97158	8.9613e-08
EMBV3_36695	SERPINA5	MGC133897	serpin peptidase inhibitor, clade A (alpha-1 antiproteinase, antitrypsin), member 5	1.96972	0.0200813
EMBV3_32675	IFI30	NULL	gamma-inducible protein 30	1.96501	1.67145e-06
EMBV3_23882	LEPREL1	NULL	leprecan-like 1	1.96487	3.47295e-07
EMBV3_12850	FAM108C1	MGC152409	abhydrolase domain-containing protein FAM108C1	1.96413	2.03151e-05
EMBV3_20056	ANO9	TMEM16J	anoctamin 9	1.96093	3.46502e-06
EMBV3_09337	NULL	NULL	Novel Transcribed Region; evidence: embryonic ESTs	1.95594	7.19902e-07
EMBV3_02109	TMEM161A	MGC138998	transmembrane protein 161A	1.95033	1.67985e-06
EMBV3_04567	EHBP1L1	NULL	EH domain binding protein 1-like 1	1.9432	4.97508e-06
EMBV3_12718	NULL	NULL	Novel Transcribed Region; evidence: embryonic ESTs	1.93924	3.42756e-08
EMBV3_12571	NULL	NULL	Novel Transcribed Region; evidence: embryonic ESTs	1.93377	2.46105e-07
EMBV3_30588	LENG8	MGC151846	leukocyte receptor cluster (LRC) member 8	1.92924	4.14995e-07
EMBV3_09917	NULL	NULL	Novel Transcribed Region; evidence: embryonic ESTs	1.92742	1.05696e-06
EMBV3_17230	NULL	NULL	Novel Transcribed Region; evidence: embryonic ESTs	1.92605	0.000277352
EMBV3_10219	NULL	NULL	Novel Transcribed Region; evidence: embryonic ESTs	1.92535	0.000102194
EMBV3_12583	NULL	NULL	Novel Transcribed Region; evidence: embryonic ESTs	1.91	3.68012e-07
EMBV3_26317	LOC100125266	MGC165688	alkaline phosphatase-like	1.90585	0.000112777
EMBV3_11907	NULL	NULL	Novel Transcribed Region; evidence: embryonic ESTs	1.90563	1.9804e-06
EMBV3_17150	NULL	NULL	Novel Transcribed Region; evidence: embryonic ESTs	1.90415	1.43347e-06
EMBV3_28708	NULL	NULL	Novel Transcribed Region; evidence: embryonic ESTs	1.90177	0.0014267
EMBV3_14843	NULL	NULL	Novel Transcribed Region; evidence: embryonic ESTs	1.89877	3.02793e-05
EMBV3_21868	NULL	NULL	Novel Transcribed Region; evidence: embryonic ESTs	1.89856	1.41892e-05
EMBV3_09037	NULL	NULL	Novel Transcribed Region; evidence: embryonic ESTs	1.89839	1.52326e-06
EMBV3_38510	NULL	NULL	Novel Transcribed Region; evidence: embryonic ESTs	1.8955	3.05759e-07
EMBV3_11029	LOC616956	NULL	similar to Ras-related protein Rab-17	1.8953	3.4796e-05
EMBV3_06411	NULL	NULL	Novel Transcribed Region; evidence: embryonic ESTs	1.89482	1.43269e-07
EMBV3_17121	HNRPLL	MGC139688	heterogeneous nuclear ribonucleoprotein L-like	1.8901	2.22906e-06
EMBV3_36511	CDC42BPA	NULL	CDC42 binding protein kinase alpha (DMPK-like)	1.88777	0.000282918
EMBV3_04243	HS1BP3	MGC127678	HCLS1 binding protein 3	1.88703	1.62942e-05
EMBV3_38311	PDLIM4	MGC127818	PDZ and LIM domain 4	1.88105	2.54978e-05
EMBV3_00309	NULL	NULL	Novel Transcribed Region; evidence: embryonic ESTs	1.88013	0.00340154
EMBV3_42804	NULL	NULL	Novel Transcribed Region; evidence: embryonic ESTs	1.87267	6.52186e-07
EMBV3_38868	TYRO3	NULL	TYRO3 protein tyrosine kinase	1.8685	2.0174e-06
EMBV3_07502	NULL	NULL	Novel Transcribed Region; evidence: embryonic ESTs	1.86809	1.47757e-06
EMBV3_11522	NULL	NULL	Novel Transcribed Region; evidence: embryonic ESTs	1.86671	2.06531e-06
EMBV3_07624	GDPD5	NULL	glycerophosphodiester phosphodiesterase domain containing 5	1.86485	2.29306e-05
EMBV3_13500	CRIP1	NULL	cysteine-rich protein 1 (intestinal)	1.86381	1.87228e-05
EMBV3_17128	ACAD8	NULL	acyl-Coenzyme A dehydrogenase family, member 8	1.86293	6.93844e-06
EMBV3_33548	PIN1	MGC137201	peptidylprolyl cis/trans isomerase, NIMA-interacting 1	1.86232	8.80364e-06
EMBV3_40870	APOH	MGC140489	apolipoprotein H (beta-2-glycoprotein I)	1.86182	0.00145376
EMBV3_09249	NULL	NULL	Novel Transcribed Region; evidence: embryonic ESTs	1.85931	3.2316e-05
EMBV3_11009	PGM2	NULL	phosphoglucomutase 2	1.85921	0.00085156
EMBV3_17939	ATP6V1G3	NULL	ATPase, H+ transporting, lysosomal 13kDa, V1 subunit G3	1.85796	3.1838e-06
EMBV3_15733	NULL	NULL	Novel Transcribed Region; evidence: embryonic ESTs	1.85343	1.02689e-06
EMBV3_12603	SEC63	NULL	SEC63 homolog (S. cerevisiae)	1.85341	5.48514e-08
EMBV3_35962	SLC10A1	MGC128766	solute carrier family 10 (sodium/bile acid cotransporter family), member 1	1.8518	6.33257e-05
EMBV3_15333	ORC6L	MGC128736	origin recognition complex, subunit 6 like (yeast)	1.84835	0.00851125
EMBV3_26123	FADS2	MGC142759	fatty acid desaturase 2	1.84619	5.06815e-05
EMBV3_05036	SLC5A6	MGC127172	solute carrier family 5 (sodium-dependent vitamin transporter), member 6	1.84409	1.01368e-07
EMBV3_30745	NULL	NULL	Novel Transcribed Region; evidence: embryonic ESTs	1.84401	4.52389e-06
EMBV3_06258	NULL	NULL	Novel Transcribed Region; evidence: embryonic ESTs	1.84178	0.00397423
EMBV3_35334	PLAC9	MGC134235	placenta-specific 9	1.8365	0.000204691
EMBV3_11783	NULL	NULL	Novel Transcribed Region; evidence: embryonic ESTs	1.83207	3.03227e-05
EMBV3_10375	LOC100336649	NULL	phosphatidylserine synthase 2-like	1.83094	3.91746e-06
EMBV3_00565	B4GALT1	GGTB2 MGC143191	UDP-Gal:betaGlcNAc beta 1,4- galactosyltransferase, polypeptide 1	1.83025	1.75137e-07
EMBV3_02314	NULL	NULL	Novel Transcribed Region; evidence: embryonic ESTs	1.82868	4.24275e-06
EMBV3_23427	NULL	NULL	Novel Transcribed Region; evidence: embryonic ESTs	1.8258	2.54679e-05
EMBV3_24963	NULL	NULL	Novel Transcribed Region; evidence: embryonic ESTs	1.82283	4.52703e-06
EMBV3_12090	DIRAS1	NULL	DIRAS family, GTP-binding RAS-like 1	1.82144	6.83543e-07
EMBV3_34576	PTPN18	MGC151912	protein tyrosine phosphatase, non-receptor type 18 (brain-derived)	1.81964	5.58786e-05
EMBV3_41522	CD151	MGC128855	CD151 molecule (Raph blood group)	1.81878	1.02806e-07
EMBV3_05688	NULL	NULL	Novel Transcribed Region; evidence: embryonic ESTs	1.81784	0.000232398
EMBV3_01355	NULL	NULL	Novel Transcribed Region; evidence: embryonic ESTs	1.81694	1.23525e-06
EMBV3_35256	NULL	NULL	Novel Transcribed Region; evidence: embryonic ESTs	1.81641	3.38236e-05
EMBV3_41369	PRRG2	MGC127653	proline rich Gla (G-carboxyglutamic acid) 2	1.81267	5.36171e-05
EMBV3_16105	TFEB	NULL	transcription factor EB	1.81214	1.00711e-06
EMBV3_34096	AKAP7	MGC139521	A kinase (PRKA) anchor protein 7	1.80887	9.88013e-06
EMBV3_19011	HKDC1	NULL	hexokinase domain containing 1	1.80464	6.24483e-07
EMBV3_04609	NULL	NULL	Novel Transcribed Region; evidence: embryonic ESTs	1.80316	0.000209382
EMBV3_13206	LOC100336382	NULL	TNFAIP3 interacting protein 2-like	1.80238	5.45329e-05
EMBV3_13533	NULL	NULL	Novel Transcribed Region; evidence: embryonic ESTs	1.80176	0.000510645
EMBV3_07676	GAB1	NULL	GRB2-associated binding protein 1	1.80166	2.92307e-07
EMBV3_13396	NULL	NULL	Novel Transcribed Region; evidence: embryonic ESTs	1.80157	0.00054984
EMBV3_23248	PLCH1	NULL	phospholipase C, eta 1	1.80028	0.00143511
EMBV3_07711	NULL	NULL	Novel Transcribed Region; evidence: embryonic ESTs	1.79763	1.48518e-05
EMBV3_26833	EFNA2	MGC155062	ephrin-A2	1.79082	4.19241e-07
EMBV3_06685	ARMC1	NULL	armadillo repeat containing 1	1.7907	0.000546766
EMBV3_33054	ARID3A	NULL	AT rich interactive domain 3A (BRIGHT-like)	1.78223	0.00077945
EMBV3_39486	CALB1	MGC138959	calbindin 1, 28kDa	1.78184	0.00024585
EMBV3_30056	BTN3A2	NULL	butyrophilin, subfamily 3, member A2	1.78114	5.25776e-07
EMBV3_40129	LRRC45	NULL	leucine rich repeat containing 45	1.78053	5.95621e-06
EMBV3_34589	LOC538670	NULL	similar to Protein FAM151A	1.77918	1.60478e-05
EMBV3_14812	LOC786966	NULL	similar to rCG59523	1.77878	0.00026557
EMBV3_09247	CORO7	NULL	coronin 7	1.77763	9.06075e-07
EMBV3_39109	NULL	NULL	Novel Transcribed Region; evidence: embryonic ESTs	1.77729	2.79032e-05
EMBV3_03756	GALNT1	NULL	UDP-N-acetyl-alpha-D-galactosamine:polypeptide N-acetylgalactosaminyltransferase 1 (GalNAc-T1)	1.77579	0.000265522
EMBV3_34373	OSBPL7	NULL	oxysterol binding protein-like 7	1.77538	1.449e-07
EMBV3_01984	SLC39A14	MGC155096	solute carrier family 39 (zinc transporter), member 14	1.77186	0.000132796
EMBV3_33596	NULL	NULL	Novel Transcribed Region; evidence: embryonic ESTs	1.77141	1.93044e-06
EMBV3_15413	NULL	NULL	Novel Transcribed Region; evidence: embryonic ESTs	1.77046	0.000235242
EMBV3_25680	CATHL5	NULL	cathelicidin 5	1.76974	3.69797e-07
EMBV3_17563	GDPD5	NULL	glycerophosphodiester phosphodiesterase domain containing 5	1.76318	0.00027632
EMBV3_28541	AKAP1	NULL	A kinase (PRKA) anchor protein 1	1.75684	9.25911e-07
EMBV3_29208	NULL	NULL	Novel Transcribed Region; evidence: embryonic ESTs	1.75422	9.78488e-06
EMBV3_10468	NULL	NULL	Novel Transcribed Region; evidence: embryonic ESTs	1.7541	0.00031277
EMBV3_27136	PAG11	NULL	pregnancy-associated glycoprotein 11	1.75356	1.58803e-05
EMBV3_29103	NUDT14	MGC152213 UGPP	nudix (nucleoside diphosphate linked moiety X)-type motif 14	1.75149	9.73735e-05
EMBV3_28913	NULL	NULL	Novel Transcribed Region; evidence: embryonic ESTs	1.75002	5.83601e-05
EMBV3_25538	SLC10A1	MGC128766	solute carrier family 10 (sodium/bile acid cotransporter family), member 1	1.74909	0.00103681
EMBV3_39533	MGST2	NULL	microsomal glutathione S-transferase 2	1.74797	6.77284e-05
EMBV3_24717	DTWD2	NULL	DTW domain containing 2	1.7466	1.61893e-05
EMBV3_00783	ENPP1	NULL	ectonucleotide pyrophosphatase/phosphodiesterase 1	1.74616	2.15673e-06
EMBV3_42229	NULL	NULL	Novel Transcribed Region; evidence: embryonic ESTs	1.74533	3.36908e-06
EMBV3_14272	DPEP1	MGC126924	dipeptidase 1 (renal)	1.7446	2.2343e-06
EMBV3_15542	NULL	NULL	Novel Transcribed Region; evidence: embryonic ESTs	1.74319	0.00016052
EMBV3_00591	NULL	NULL	Novel Transcribed Region; evidence: embryonic ESTs	1.74314	4.83236e-05
EMBV3_32282	NULL	NULL	Novel Transcribed Region; evidence: embryonic ESTs	1.74313	3.01212e-05
EMBV3_23511	CARD10	NULL	caspase recruitment domain family, member 10	1.73965	0.000987858
EMBV3_11576	LOC615989	NULL	similar to Protein FAM151A	1.73233	2.25015e-05
EMBV3_00807	CAPN5	NULL	calpain 5	1.7301	0.000692986
EMBV3_21763	NULL	NULL	Novel Transcribed Region; evidence: embryonic ESTs	1.72945	0.000198739
EMBV3_39924	MGC154957	NULL	hypothetical LOC512349	1.72934	0.00429087
EMBV3_06126	ST6GALNAC2	MGC139669	ST6 (alpha-N-acetyl-neuraminyl-2,3-beta-galactosyl-1,3)-N-acetylgalactosaminide alpha-2,6-sialyltransferase 2	1.72836	4.29553e-06
EMBV3_15189	NULL	NULL	Novel Transcribed Region; evidence: embryonic ESTs	1.72745	0.000743634
EMBV3_06586	SLC25A40	MGC142474	solute carrier family 25, member 40	1.727	0.000206938
EMBV3_08792	DDX6	NULL	DEAD (Asp-Glu-Ala-Asp) box polypeptide 6	1.72563	0.0155849
EMBV3_16013	NULL	NULL	Novel Transcribed Region; evidence: embryonic ESTs	1.72532	0.00191628
EMBV3_21665	ZNF79	NULL	zinc finger protein 79	1.72354	0.000111952
EMBV3_04942	NULL	NULL	Novel Transcribed Region; evidence: embryonic ESTs	1.718	5.67675e-05
EMBV3_40362	NULL	NULL	Novel Transcribed Region; evidence: embryonic ESTs	1.71746	0.000127162
EMBV3_20857	NULL	NULL	Novel Transcribed Region; evidence: embryonic ESTs	1.71707	1.1855e-06
EMBV3_26391	SLC37A1	NULL	solute carrier family 37 (glycerol-3-phosphate transporter), member 1	1.71331	8.98285e-06
EMBV3_40077	NULL	NULL	Novel Transcribed Region; evidence: embryonic ESTs	1.71257	0.00126946
EMBV3_40419	TMEM125	MGC138129	transmembrane protein 125	1.7115	0.000292396
EMBV3_23546	NULL	NULL	Novel Transcribed Region; evidence: embryonic ESTs	1.71148	0.00057033
EMBV3_23077	NULL	NULL	Novel Transcribed Region; evidence: embryonic ESTs	1.71006	3.89613e-05
EMBV3_09371	NR5A2	NULL	nuclear receptor subfamily 5, group A, member 2	1.70669	1.22177e-06
EMBV3_15390	AIM1L	NULL	absent in melanoma 1-like	1.70657	9.20735e-05
EMBV3_19756	NRXN2	NULL	neurexin 2	1.70505	0.000489283
EMBV3_37646	ATP13A5	NULL	ATPase type 13A5	1.7045	8.93878e-06
EMBV3_41494	ZNF547	MGC151585 ZNF551	zinc finger protein 547	1.69976	4.26782e-06
EMBV3_16991	EFEMP2	MGC139987	EGF-containing fibulin-like extracellular matrix protein 2	1.69782	0.00143586
EMBV3_03807	CLDN23	NULL	claudin 23	1.6926	0.000397882
EMBV3_07812	DNMT3A	NULL	DNA (cytosine-5-)-methyltransferase 3 alpha	1.68981	1.63807e-07
EMBV3_27185	PEPD	NULL	peptidase D	1.68509	0.000107702
EMBV3_24365	TAF8	NULL	TAF8 RNA polymerase II, TATA box binding protein (TBP)-associated factor, 43kDa	1.68482	9.64793e-07
EMBV3_26859	ARHGEF16	NULL	Rho guanine exchange factor (GEF) 16	1.68096	1.36207e-05
EMBV3_37078	MIR296	bta-mir-296	microRNA mir-296	1.67469	0.00123703
EMBV3_19797	MAN2A2	NULL	mannosidase, alpha, class 2A, member 2	1.67222	2.51261e-05
EMBV3_19544	GTF2H5	MGC134263	general transcription factor IIH, polypeptide 5	1.67007	2.59226e-06
EMBV3_25611	CLMN	NULL	calmin (calponin-like, transmembrane)	1.66782	4.63299e-07
EMBV3_13138	LOC509616	NULL	similar to Williams-Beuren syndrome chromosome region 27	1.66724	0.00104672
EMBV3_03529	AGRN	NULL	agrin	1.66697	0.000280219
EMBV3_23336	NULL	NULL	Novel Transcribed Region; evidence: embryonic ESTs	1.66695	2.02075e-06
EMBV3_37587	LOC100336651	NULL	serine/threonine protein kinase pim-3-like	1.6649	3.09417e-05
EMBV3_12698	RAB14	NULL	RAB14, member RAS oncogene family	1.66362	0.0107578
EMBV3_25435	NULL	NULL	Novel Transcribed Region; evidence: embryonic ESTs	1.66339	8.66106e-05
EMBV3_37823	LOC783022	NULL	similar to proline-rich nuclear receptor coactivator 2	1.66063	0.0262382
EMBV3_26220	CTSZ	NULL	cathepsin Z	1.66026	1.58032e-05
EMBV3_36050	GPLD1	NULL	glycosylphosphatidylinositol specific phospholipase D1	1.65808	1.91177e-06
EMBV3_27574	IFRD1	MGC127247	interferon-related developmental regulator 1	1.65509	7.34615e-05
EMBV3_24906	RCN3	MGC128910	reticulocalbin 3, EF-hand calcium binding domain	1.65417	1.45385e-05
EMBV3_24487	MGC128008	NULL	hypothetical LOC510399	1.65393	0.000216811
EMBV3_27007	ANXA6	MGC166185	annexin A6	1.65371	4.0666e-05
EMBV3_41260	NULL	NULL	Novel Transcribed Region; evidence: embryonic ESTs	1.65359	0.00615838
EMBV3_30812	NULL	NULL	Novel Transcribed Region; evidence: embryonic ESTs	1.65332	0.00193838
EMBV3_35671	NULL	NULL	Novel Transcribed Region; evidence: embryonic ESTs	1.65315	8.84568e-05
EMBV3_03404	APP	NULL	amyloid beta (A4) precursor protein	1.64977	0.000242446
EMBV3_11211	LOC517961	NULL	similar to Protein FAM46C	1.64943	0.00300495
EMBV3_36830	NULL	NULL	Novel Transcribed Region; evidence: embryonic ESTs	1.64914	0.00468377
EMBV3_41554	LOC512391	MGC148975	hypothetical protein LOC512391	1.64893	4.60172e-05
EMBV3_05711	PLCB3	NULL	phospholipase C, beta 3 (phosphatidylinositol-specific)	1.64831	1.65209e-05
EMBV3_39280	KAT5	HTATIP	K(lysine) acetyltransferase 5	1.64691	0.000398677
EMBV3_34211	NULL	NULL	Novel Transcribed Region; evidence: embryonic ESTs	1.64407	0.000422896
EMBV3_02677	MYC	CMYC MGC138120	v-myc myelocytomatosis viral oncogene homolog (avian)	1.64253	6.32198e-05
EMBV3_10348	NULL	NULL	Novel Transcribed Region; evidence: embryonic ESTs	1.64236	0.00200035
EMBV3_19978	MICALL1	NULL	MICAL-like 1	1.64175	0.000988554
EMBV3_11356	NULL	NULL	Novel Transcribed Region; evidence: embryonic ESTs	1.64146	0.00187759
EMBV3_27538	ACY1	MGC127073	aminoacylase 1	1.64129	6.04544e-06
EMBV3_39086	NULL	NULL	Novel Transcribed Region; evidence: embryonic ESTs	1.64126	0.00300202
EMBV3_20780	ZNF345	MGC127522	zinc finger protein 345	1.64027	9.25591e-06
EMBV3_05516	TMEM79	MGC13102	transmembrane protein 79	1.63866	0.000226069
EMBV3_38263	USP5	NULL	ubiquitin specific peptidase 5 (isopeptidase T)	1.63644	7.36915e-06
EMBV3_25763	NULL	NULL	Novel Transcribed Region; evidence: embryonic ESTs	1.63505	0.00773885
EMBV3_04984	NULL	NULL	Novel Transcribed Region; evidence: embryonic ESTs	1.63504	0.000176719
EMBV3_34560	B3GNT3	NULL	UDP-GlcNAc:betaGal beta-1,3-N-acetylglucosaminyltransferase 3	1.63358	1.51475e-05
EMBV3_10033	MACC1	NULL	metastasis associated in colon cancer 1	1.63285	0.000231132
EMBV3_31782	LMNB1	MGC165937	lamin B1	1.63249	0.000951001
EMBV3_06013	NULL	NULL	Novel Transcribed Region; evidence: embryonic ESTs	1.63163	0.000173646
EMBV3_37537	CLK4	NULL	CDC-like kinase 4	1.63051	5.70934e-06
EMBV3_26371	ZNF627	NULL	zinc finger protein 627	1.62877	4.54452e-07
EMBV3_12250	AIFM2	AMID	apoptosis-inducing factor, mitochondrion-associated, 2	1.62714	1.10994e-05
EMBV3_16015	ARPP21	ARPP-21	cyclic AMP-regulated phosphoprotein, 21 kDa	1.62678	0.00145427
EMBV3_42758	LOC100336654	NULL	mannosidase, alpha, class 1B, member 1-like	1.6265	0.000283307
EMBV3_26292	CHMP4B	NULL	chromatin modifying protein 4B	1.62584	1.0005e-05
EMBV3_06148	CDH2	NULL	cadherin 2, type 1, N-cadherin (neuronal)	1.6254	0.020897
EMBV3_30114	NULL	NULL	Novel Transcribed Region; evidence: embryonic ESTs	1.62487	7.86938e-05
EMBV3_03164	ASAM	MGC154969	adipocyte-specific adhesion molecule	1.62421	4.1388e-05
EMBV3_04016	TMEM144	MGC165857	transmembrane protein 144	1.62329	0.000110088
EMBV3_18742	MICALL2	MGC160023	MICAL-like 2	1.62292	0.00065127
EMBV3_33998	MPDU1	MGC140587	mannose-P-dolichol utilization defect 1	1.62277	9.71835e-05
EMBV3_29051	BCAT2	MGC137404	branched chain aminotransferase 2, mitochondrial	1.62261	0.00110278
EMBV3_42357	TMEM165	NULL	transmembrane protein 165	1.61926	1.63351e-05
EMBV3_37958	NULL	NULL	Novel Transcribed Region; evidence: embryonic ESTs	1.61802	7.10402e-05
EMBV3_04701	E2F1	NULL	E2F transcription factor 1	1.6179	1.69114e-06
EMBV3_15289	LOC517246	NULL	similar to cytochrome P450 CYP3A24	1.61731	0.00358451
EMBV3_04095	LOC100138522	NULL	hypothetical protein LOC100138522	1.61468	4.38277e-05
EMBV3_19400	NULL	NULL	Novel Transcribed Region; evidence: embryonic ESTs	1.61348	2.3543e-06
EMBV3_27213	LOC513129	NULL	hypothetical LOC513129	1.61304	0.000128433
EMBV3_23445	RASGEF1B	MGC139622	RasGEF domain family, member 1B	1.61052	0.00663022
EMBV3_01918	NULL	NULL	Novel Transcribed Region; evidence: embryonic ESTs	1.60868	1.62746e-05
EMBV3_14943	APBB1IP	MGC128058	amyloid beta (A4) precursor protein-binding, family B, member 1 interacting protein	1.60856	7.98754e-06
EMBV3_07492	NULL	NULL	Novel Transcribed Region; evidence: embryonic ESTs	1.60659	5.94276e-05
EMBV3_12185	NULL	NULL	Novel Transcribed Region; evidence: embryonic ESTs	1.60581	2.07734e-06
EMBV3_06447	NULL	NULL	Novel Transcribed Region; evidence: embryonic ESTs	1.60471	2.05207e-06
EMBV3_15205	CAMK2D	MGC128576	calcium/calmodulin-dependent protein kinase II delta	1.60303	0.000973639
EMBV3_35950	NULL	NULL	Novel Transcribed Region; evidence: embryonic ESTs	1.60279	0.000111952
EMBV3_22951	KIF1C	NULL	kinesin family member 1C	1.60016	1.52203e-05
EMBV3_01807	LOC617614	NULL	similar to Olfactory receptor 4C46	1.59897	3.81469e-06
EMBV3_35890	LOC782069	NULL	similar to G protein-coupled receptor	1.59896	0.000140548
EMBV3_17388	SRRM2	NULL	serine/arginine repetitive matrix 2	1.59845	0.0381809
EMBV3_02281	H2AFY	MGC137823	H2A histone family, member Y	1.59784	2.20189e-05
EMBV3_31436	AKAP10	MGC148842	A kinase (PRKA) anchor protein 10	1.5976	3.20156e-05
EMBV3_41123	NULL	NULL	Novel Transcribed Region; evidence: embryonic ESTs	1.59579	0.000115926
EMBV3_22974	EPS8L1	NULL	EPS8-like 1	1.59503	0.0112436
EMBV3_10953	ECOP	DKFZp564K0822	EGFR-coamplified and overexpressed protein	1.59408	2.21557e-06
EMBV3_20412	LAMP1	MGC140501	lysosomal-associated membrane protein 1	1.59408	3.44613e-05
EMBV3_24761	NULL	NULL	Novel Transcribed Region; evidence: embryonic ESTs	1.59404	0.00351695
EMBV3_39470	NULL	NULL	Novel Transcribed Region; evidence: embryonic ESTs	1.59274	0.424556
EMBV3_05640	CARM1	NULL	coactivator-associated arginine methyltransferase 1	1.59177	0.000526323
EMBV3_36018	DNAJB1	MGC129124	DnaJ (Hsp40) homolog, subfamily B, member 1	1.59156	0.00815592
EMBV3_43109	LOC507471	NULL	similar to CG32262 CG32262-PA	1.5914	0.000199782
EMBV3_04488	NULL	NULL	Novel Transcribed Region; evidence: embryonic ESTs	1.59094	0.000187395
EMBV3_38023	LOC100336486	NULL	envelope glycoprotein-like	1.59043	6.34077e-06
EMBV3_29976	NULL	NULL	Novel Transcribed Region; evidence: embryonic ESTs	1.59028	4.13071e-05
EMBV3_14577	PQLC1	NULL	PQ loop repeat containing 1	1.58898	5.23509e-05
EMBV3_08958	UBA7	UBE1L	ubiquitin-like modifier activating enzyme 7	1.58858	0.00809842
EMBV3_35035	ABHD14B	MGC155104	abhydrolase domain containing 14B	1.5859	0.00251402
EMBV3_39541	LOC539231	NULL	similar to kinesin family member C3	1.58539	0.00312217
EMBV3_26459	NET1	MGC127767	neuroepithelial cell transforming gene 1	1.58458	7.2239e-05
EMBV3_37102	GATA4	NULL	GATA binding protein 4	1.58317	0.00129297
EMBV3_33268	NULL	NULL	Novel Transcribed Region; evidence: embryonic ESTs	1.58304	1.75224e-06
EMBV3_16141	NULL	NULL	Novel Transcribed Region; evidence: embryonic ESTs	1.58225	2.53927e-06
EMBV3_43298	NULL	NULL	Novel Transcribed Region; evidence: embryonic ESTs	1.58179	0.00127923
EMBV3_04113	NULL	NULL	Novel Transcribed Region; evidence: embryonic ESTs	1.58111	1.3192e-05
EMBV3_40038	PTPN5	MGC159839	protein tyrosine phosphatase, non-receptor type 5 (striatum-enriched)	1.57968	1.76397e-05
EMBV3_22429	NULL	NULL	Novel Transcribed Region; evidence: embryonic ESTs	1.57925	1.2853e-05
EMBV3_08051	NULL	NULL	Novel Transcribed Region; evidence: embryonic ESTs	1.57819	0.000517437
EMBV3_09288	SH3BP5	NULL	SH3-domain binding protein 5 (BTK-associated)	1.57721	3.36555e-05
EMBV3_21813	NULL	NULL	Novel Transcribed Region; evidence: embryonic ESTs	1.57695	1.29007e-05
EMBV3_24856	MGC139367	NULL	hypothetical LOC525690	1.57662	0.000219774
EMBV3_16668	STARD13	NULL	StAR-related lipid transfer (START) domain containing 13	1.57557	0.00419579
EMBV3_04654	GDPD2	MGC127567	glycerophosphodiester phosphodiesterase domain containing 2	1.57435	7.26055e-05
EMBV3_24478	ABCD4	NULL	ATP-binding cassette, sub-family D (ALD), member 4	1.57434	0.00783693
EMBV3_32295	HERC1	MGC142529	hect (homologous to the E6-AP (UBE3A) carboxyl terminus) domain and RCC1 (CHC1)-like domain (RLD) 1	1.57319	4.3356e-05
EMBV3_03661	ANKRD29	MGC152539	ankyrin repeat domain 29	1.57269	4.48965e-05
EMBV3_26630	NULL	NULL	Novel Transcribed Region; evidence: embryonic ESTs	1.5725	8.59547e-06
EMBV3_27160	NULL	NULL	Novel Transcribed Region; evidence: embryonic ESTs	1.57033	0.0017569
EMBV3_41956	ZFP30	MGC159771	zinc finger protein 30 homolog (mouse)	1.56945	8.27894e-05
EMBV3_31893	EPHB4	NULL	EPH receptor B4	1.5688	8.68061e-05
EMBV3_15115	NULL	NULL	Novel Transcribed Region; evidence: embryonic ESTs	1.56838	0.0129689
EMBV3_25407	SCYL3	MGC137795	SCY1-like 3 (S. cerevisiae)	1.56755	3.38676e-06
EMBV3_38525	NULL	NULL	Novel Transcribed Region; evidence: embryonic ESTs	1.56741	0.000234373
EMBV3_34720	INSR	ir-A	insulin receptor	1.56634	0.00335262
EMBV3_24000	NULL	NULL	Novel Transcribed Region; evidence: embryonic ESTs	1.56398	0.00153449
EMBV3_01949	LOC528262	NULL	intestinal alkaline phosphatase VI	1.56317	0.00136745
EMBV3_30301	LSM2	NULL	LSM2 homolog, U6 small nuclear RNA associated (S. cerevisiae)	1.56269	0.000112951
EMBV3_26574	CHADL	MGC179327 RANGAP1	chondroadherin-like	1.56264	0.00138629
EMBV3_15549	LOC100335582	NULL	CG9147-like	1.56262	0.000138126
EMBV3_20771	ADAMTS1	NULL	ADAM metallopeptidase with thrombospondin type 1 motif, 1	1.56198	0.000251977
EMBV3_40498	SLC30A2	NULL	solute carrier family 30 (zinc transporter), member 2	1.5615	0.000362457
EMBV3_27326	ERAL1	MGC157415	Era G-protein-like 1 (E. coli)	1.56096	0.000324116
EMBV3_38471	NULL	NULL	Novel Transcribed Region; evidence: embryonic ESTs	1.55771	5.46575e-05
EMBV3_28877	NULL	NULL	Novel Transcribed Region; evidence: embryonic ESTs	1.55577	1.58883e-05
EMBV3_41712	NULL	NULL	Novel Transcribed Region; evidence: embryonic ESTs	1.55497	0.000296043
EMBV3_17159	NULL	NULL	Novel Transcribed Region; evidence: embryonic ESTs	1.55435	0.00113951
EMBV3_33599	DENND3	NULL	DENN/MADD domain containing 3	1.55364	4.48956e-05
EMBV3_12836	OPHN1	NULL	oligophrenin 1	1.5528	0.00428713
EMBV3_42597	NULL	NULL	Novel Transcribed Region; evidence: embryonic ESTs	1.55215	0.00013426
EMBV3_29327	DSP	NULL	desmoplakin	1.55187	0.00108365
EMBV3_25801	FAM129A	NULL	family with sequence similarity 129, member A	1.55168	0.0345526
EMBV3_18517	SERPINB8	NULL	serpin peptidase inhibitor, clade B (ovalbumin), member 8	1.54994	4.74329e-06
EMBV3_29688	LOC784883	NULL	similar to 4932441K18Rik protein	1.54959	0.000938344
EMBV3_07842	DACT1	NULL	dapper, antagonist of beta-catenin, homolog 1 (Xenopus laevis)	1.54911	6.16625e-05
EMBV3_26362	LOC537248	NULL	similar to ACPL2 protein	1.54894	4.60966e-05
EMBV3_15878	GSN	MGC127421	gelsolin (amyloidosis, Finnish type)	1.54796	4.8231e-05
EMBV3_29346	LOC618369	NULL	similar to Lactosylceramide 4-alpha-galactosyltransferase (Alpha-1,4-galactosyltransferase) (UDP-galactose:beta-D-galactosyl-beta1-R 4-alpha-D-galactosyltransferase) (Alpha-1,4-N-acetylglucosaminyltransferase) (Alpha4Gal-T1) (Globotriaosylceramide	1.54778	0.00152214
EMBV3_27190	NULL	NULL	Novel Transcribed Region; evidence: embryonic ESTs	1.54753	0.00054116
EMBV3_28740	NULL	NULL	Novel Transcribed Region; evidence: embryonic ESTs	1.54661	0.000364533
EMBV3_37822	NULL	NULL	Novel Transcribed Region; evidence: embryonic ESTs	1.54658	2.16857e-05
EMBV3_30532	DNMT3B	NULL	DNA (cytosine-5-)-methyltransferase 3 beta	1.54645	0.00490012
EMBV3_04690	FAM151B	NULL	hypothetical protein LOC535260	1.54608	0.000303268
EMBV3_10237	LOC100337123	NULL	R-spondin 3-like	1.54387	0.00497334
EMBV3_31399	NULL	NULL	Novel Transcribed Region; evidence: embryonic ESTs	1.54379	0.00203917
EMBV3_11180	FAM110A	C20orf55 MGC140351	family with sequence similarity 110, member A	1.54182	0.0026085
EMBV3_23773	NULL	NULL	Novel Transcribed Region; evidence: embryonic ESTs	1.54164	0.000361247
EMBV3_41564	TMEM150A	TMEM150	transmembrane protein 150A	1.5416	3.28014e-05
EMBV3_28566	NULL	NULL	Novel Transcribed Region; evidence: embryonic ESTs	1.5407	0.000105258
EMBV3_41389	LOC100336642	NULL	hypothetical protein LOC100336642	1.54044	0.000151329
EMBV3_32861	NULL	NULL	Novel Transcribed Region; evidence: embryonic ESTs	1.54031	5.99017e-05
EMBV3_08252	ARHGAP18	MGC159990	Rho GTPase activating protein 18	1.53919	1.28707e-05
EMBV3_23756	LOC613677	NULL	similar to mCG124345	1.53903	0.000808671
EMBV3_41934	NULL	NULL	Novel Transcribed Region; evidence: embryonic ESTs	1.53687	0.000169119
EMBV3_32631	CYP2S1	NULL	cytochrome P450, family 2, subfamily S, polypeptide 1	1.53681	2.52901e-05
EMBV3_15221	NULL	NULL	Novel Transcribed Region; evidence: embryonic ESTs	1.53677	0.00692185
EMBV3_33996	LRPAP1	MGC139402	low density lipoprotein receptor-related protein associated protein 1	1.53655	9.46399e-05
EMBV3_33820	PAK1IP1	NULL	PAK1 interacting protein 1	1.53628	0.0014259
EMBV3_40343	PSAT1	MGC166278	phosphoserine aminotransferase 1	1.53625	0.0108599
EMBV3_00383	MCOLN2	NULL	mucolipin 2	1.53583	3.62672e-05
EMBV3_29841	MAPRE3	MGC143070	microtubule-associated protein, RP/EB family, member 3	1.53561	0.000649941
EMBV3_35223	NULL	NULL	Novel Transcribed Region; evidence: embryonic ESTs	1.53534	0.000139916
EMBV3_25803	DAGLB	MGC143054	diacylglycerol lipase, beta	1.53519	1.4206e-05
EMBV3_33146	NULL	NULL	Novel Transcribed Region; evidence: embryonic ESTs	1.53504	7.90558e-05
EMBV3_26649	LAMA5	NULL	laminin, alpha 5	1.53465	1.50408e-05
EMBV3_12804	NULL	NULL	Novel Transcribed Region; evidence: embryonic ESTs	1.53443	0.154831
EMBV3_28758	NULL	NULL	Novel Transcribed Region; evidence: embryonic ESTs	1.534	7.28118e-05
EMBV3_28395	LEMD2	NULL	LEM domain containing 2	1.53283	0.000399002
EMBV3_04989	PCYT2	NULL	phosphate cytidylyltransferase 2, ethanolamine	1.53263	0.000110535
EMBV3_39743	LOC100337092	NULL	MHC class II antigen-like	1.5326	0.0224723
EMBV3_38312	NULL	NULL	Novel Transcribed Region; evidence: embryonic ESTs	1.53242	0.00394914
EMBV3_34827	NULL	NULL	Novel Transcribed Region; evidence: embryonic ESTs	1.53233	0.00101862
EMBV3_35768	NULL	NULL	Novel Transcribed Region; evidence: embryonic ESTs	1.53161	0.000482636
EMBV3_01890	ACO1	MGC140553	aconitase 1, soluble	1.53037	2.93454e-05
EMBV3_13862	FBXW5	NULL	F-box and WD repeat domain containing 5	1.52984	0.000620017
EMBV3_19543	NULL	NULL	Novel Transcribed Region; evidence: embryonic ESTs	1.52961	0.000136181
EMBV3_33490	STMN2	MGC128538	stathmin-like 2	1.52939	0.000304894
EMBV3_21038	SCAMP2	MGC166390	secretory carrier membrane protein 2	1.52849	0.0207126
EMBV3_41905	TBC1D10B	NULL	TBC1 domain family, member 10B	1.52849	0.00247496
EMBV3_24828	NULL	NULL	Novel Transcribed Region; evidence: embryonic ESTs	1.52773	5.21842e-05
EMBV3_30358	MOSC2	MGC140221	MOCO sulphurase C-terminal domain containing 2	1.52768	0.000408926
EMBV3_40511	GPC1	MGC128751	glypican 1	1.52726	0.00283839
EMBV3_16358	NULL	NULL	Novel Transcribed Region; evidence: embryonic ESTs	1.52689	0.00429207
EMBV3_22745	NULL	NULL	Novel Transcribed Region; evidence: embryonic ESTs	1.52676	0.00626722
EMBV3_32982	PIGT	NULL	phosphatidylinositol glycan anchor biosynthesis, class T	1.52572	2.78888e-05
EMBV3_27807	P2RX4	MGC143034	purinergic receptor P2X, ligand-gated ion channel, 4	1.52493	0.00168769
EMBV3_42845	TMED1	MGC133977	transmembrane emp24 protein transport domain containing 1	1.52468	0.000770933
EMBV3_06007	MRPL52	NULL	mitochondrial ribosomal protein L52	1.52406	9.27344e-05
EMBV3_12338	METRNL	NULL	meteorin, glial cell differentiation regulator-like	1.52357	0.000102498
EMBV3_03177	LOC100300643	NULL	similar to ubiquitin-conjugating enzyme E2D 3	1.52352	0.0078673
EMBV3_17569	SP9	NULL	Sp9 transcription factor homolog (mouse)	1.52219	0.000252798
EMBV3_07828	NULL	NULL	Novel Transcribed Region; evidence: embryonic ESTs	1.52139	0.00033361
EMBV3_25269	NULL	NULL	Novel Transcribed Region; evidence: embryonic ESTs	1.52138	0.000139912
EMBV3_29425	NULL	NULL	Novel Transcribed Region; evidence: embryonic ESTs	1.52115	0.000113715
EMBV3_02255	NCKIPSD	NULL	NCK interacting protein with SH3 domain	1.52043	8.20656e-05
EMBV3_04633	MPG	NULL	N-methylpurine-DNA glycosylase	1.52043	0.00212061
EMBV3_32688	NULL	NULL	Novel Transcribed Region; evidence: embryonic ESTs	1.52007	2.20484e-05
EMBV3_41843	LRP6	NULL	low density lipoprotein receptor-related protein 6	1.51924	0.00492159
EMBV3_28675	TMEM87B	NULL	transmembrane protein 87B	1.51892	0.000353837
EMBV3_03808	NULL	NULL	Novel Transcribed Region; evidence: embryonic ESTs	1.51864	6.69651e-05
EMBV3_39446	ZXDC	NULL	ZXD family zinc finger C	1.51843	0.000315016
EMBV3_09803	PQLC2	MGC137741	PQ loop repeat containing 2	1.5184	0.00012068
EMBV3_16084	ZNF583	MGC148707	zinc finger protein 583	1.51825	0.00418539
EMBV3_41877	NULL	NULL	Novel Transcribed Region; evidence: embryonic ESTs	1.51688	1.37041e-05
EMBV3_36159	DLGAP3	NULL	discs, large (Drosophila) homolog-associated protein 3	1.51591	0.000383981
EMBV3_01475	SIL1	NULL	SIL1 homolog, endoplasmic reticulum chaperone (S. cerevisiae)	1.5154	0.000139267
EMBV3_08228	ARMC6	MGC159992	armadillo repeat containing 6	1.51448	0.00475859
EMBV3_38345	INPP4B	NULL	inositol polyphosphate-4-phosphatase, type II, 105kDa	1.5138	2.1279e-05
EMBV3_23517	DUSP14	MGC139770	dual specificity phosphatase 14	1.51258	0.00114332
EMBV3_07897	NULL	NULL	Novel Transcribed Region; evidence: embryonic ESTs	1.51234	0.000386389
EMBV3_30361	LOC614835	MGC139391	hypothetical protein LOC614835	1.51231	0.000261222
EMBV3_28390	CCHCR1	C6orf18	coiled-coil alpha-helical rod protein 1	1.51226	7.58082e-05
EMBV3_28755	MME	NULL	membrane metallo-endopeptidase	1.51197	3.04965e-05
EMBV3_40030	DCAF6	IQWD1	DDB1 and CUL4 associated factor 6	1.51171	4.28684e-05
EMBV3_17160	MPI	MGC127578	mannose phosphate isomerase	1.51145	8.32686e-06
EMBV3_02707	NULL	NULL	Novel Transcribed Region; evidence: embryonic ESTs	1.51125	0.000785902
EMBV3_10821	NULL	NULL	Novel Transcribed Region; evidence: embryonic ESTs	1.51097	0.00122565
EMBV3_04560	NULL	NULL	Novel Transcribed Region; evidence: embryonic ESTs	1.50917	0.000144418
EMBV3_16257	P4HA2	MGC127031	prolyl 4-hydroxylase, alpha polypeptide II	1.50833	7.08341e-05
EMBV3_31473	UBN2	NULL	ubinuclein 2	1.50832	0.0423394
EMBV3_18341	DIAPH3	NULL	diaphanous homolog 3 (Drosophila)	1.50822	0.000248248
EMBV3_20343	NULL	NULL	Novel Transcribed Region; evidence: embryonic ESTs	1.50792	0.00250575
EMBV3_32391	NULL	NULL	Novel Transcribed Region; evidence: embryonic ESTs	1.50703	0.00200929
EMBV3_23403	LIMK1	NULL	LIM domain kinase 1	1.50674	0.000361512
EMBV3_31915	LOC100335177	NULL	interferon stimulated exonuclease-like	1.50633	2.23485e-05
EMBV3_21103	TMEM20	MGC133623	transmembrane protein 20	1.50601	0.00223008
EMBV3_08959	NULL	NULL	Novel Transcribed Region; evidence: embryonic ESTs	1.50598	8.47334e-05
EMBV3_21355	LOC100336860	NULL	hypothetical protein LOC100336860	1.50573	0.00652694
EMBV3_43010	SDF2L1	MGC127903	stromal cell-derived factor 2-like 1	1.50487	0.000455899
EMBV3_20962	NULL	NULL	Novel Transcribed Region; evidence: embryonic ESTs	1.50423	1.61443e-05
EMBV3_34724	NULL	NULL	Novel Transcribed Region; evidence: embryonic ESTs	1.50407	0.000292555
EMBV3_40636	LOC100297914	NULL	hypothetical protein LOC100297914	1.50274	0.00390914
EMBV3_02253	HSD3B7	MGC129037	hydroxy-delta-5-steroid dehydrogenase, 3 beta- and steroid delta-isomerase 7	1.50182	0.000385769
EMBV3_20995	NULL	NULL	Novel Transcribed Region; evidence: embryonic ESTs	1.50161	0.00390666
EMBV3_11499	C17H22orf25	C22orf25 DKFZp761P1121 MGC137947	chromosome 22 open reading frame 25 ortholog	1.50156	0.000977494
EMBV3_21189	PRMT7	MGC165931	protein arginine methyltransferase 7	1.50107	0.00225277
EMBV3_03984	HIST1H2BN	NULL	histone cluster 1, H2bn	1.50083	0.000607555
EMBV3_00502	EIF4GI	NULL	eIF4GI protein	1.49951	0.00620163
EMBV3_39706	CMBL	NULL	carboxymethylenebutenolidase homolog (Pseudomonas)	1.49913	3.35308e-05
EMBV3_03611	IDE	NULL	insulin-degrading enzyme	1.49866	0.00141736
EMBV3_17000	NULL	NULL	Novel Transcribed Region; evidence: embryonic ESTs	1.49804	0.0313654
EMBV3_06837	EIF2AK2	PKR PRKR	eukaryotic translation initiation factor 2-alpha kinase 2	1.49802	0.126009
EMBV3_00914	LOC100299402	NULL	similar to transmembrane protein 203	1.49721	8.16952e-05
EMBV3_13378	UBAC2	MGC142780	UBA domain containing 2	1.49711	6.63653e-05
EMBV3_22755	LFNG	MGC128664	LFNG O-fucosylpeptide 3-beta-N-acetylglucosaminyltransferase	1.49552	2.27263e-05
EMBV3_36613	LOC517090	NULL	similar to solute carrier family 7 (cationic amino acid transporter, y+ system), member 3	1.49503	0.00207589
EMBV3_21434	URM1	MGC140746	ubiquitin related modifier 1 homolog (S. cerevisiae)	1.49503	0.00647524
EMBV3_03538	SCG3	MGC166329	secretogranin III	1.4939	7.55794e-05
EMBV3_06884	SLC27A3	NULL	solute carrier family 27 (fatty acid transporter), member 3	1.49378	0.000326783
EMBV3_28408	PSTPIP2	NULL	proline-serine-threonine phosphatase interacting protein 2	1.49378	5.09251e-05
EMBV3_22597	C11H2ORF7	NULL	chromosome 2 open reading frame 7 ortholog	1.4935	4.05511e-06
EMBV3_05401	TET3	NULL	tet oncogene family member 3	1.49331	0.000149802
EMBV3_19880	LOC787976	NULL	similar to forkhead box R2	1.49313	0.000109436
EMBV3_05272	LOC526668	NULL	similar to C19orf28 protein	1.49269	3.21805e-05
EMBV3_17013	TWIST2	MGC151849	twist homolog 2 (Drosophila)	1.49268	3.26124e-05
EMBV3_34392	KCTD11	NULL	potassium channel tetramerisation domain containing 11	1.49251	1.71052e-05
EMBV3_08415	LOC777601	MGC142411	hypothetical protein LOC777601	1.49249	0.00788495
EMBV3_12000	MME	NULL	membrane metallo-endopeptidase	1.49219	0.000261676
EMBV3_30009	LOC504761	NULL	similar to LisH domain and HEAT repeat-containing protein KIAA1468	1.49205	0.000649325
EMBV3_25492	WWP2	MGC142390	WW domain containing E3 ubiquitin protein ligase 2	1.49151	0.000378778
EMBV3_30293	LOC519276	NULL	similar to matrix metallopeptidase 28 (epilysin)	1.49105	3.76064e-05
EMBV3_25390	RAB35	MGC139264	RAB35, member RAS oncogene family	1.49057	0.00021444
EMBV3_20420	TMEM52	NULL	transmembrane protein 52	1.48994	0.00467769
EMBV3_34875	ISM1	NULL	isthmin 1 homolog (zebrafish)	1.48918	0.0015431
EMBV3_06964	RIMKLB	FAM80B MGC142528	ribosomal modification protein rimK-like family member B	1.48874	1.19677e-05
EMBV3_29259	GP1BA	NULL	glycoprotein Ib (platelet), alpha polypeptide	1.48854	0.000361172
EMBV3_42725	IGF2R	CI-MPR CIMPR	insulin-like growth factor 2 receptor	1.48842	0.0102603
EMBV3_19433	SERPINE2	MGC143011	serpin peptidase inhibitor, clade E (nexin, plasminogen activator inhibitor type 1), member 2	1.48804	0.00146529
EMBV3_38142	NULL	NULL	Novel Transcribed Region; evidence: embryonic ESTs	1.48781	0.0015565
EMBV3_16220	MCM10	NULL	minichromosome maintenance complex component 10	1.48753	0.000388314
EMBV3_21581	DOK5	NULL	docking protein 5	1.48741	0.00344724
EMBV3_11380	SYT13	NULL	synaptotagmin XIII	1.48696	3.90594e-05
EMBV3_32458	TMEM87A	MGC142736	transmembrane protein 87A	1.48688	0.000781555
EMBV3_24324	WDR81	MGC166345	WD repeat domain 81	1.48652	0.00272425
EMBV3_43005	SLC16A3	MCT4	solute carrier family 16, member 3 (monocarboxylic acid transporter 4)	1.48652	0.0114765
EMBV3_24520	DNMT3A	NULL	DNA (cytosine-5-)-methyltransferase 3 alpha	1.48597	0.000143783
EMBV3_25397	CNDP1	MGC179482	carnosine dipeptidase 1 (metallopeptidase M20 family)	1.48573	0.0300615
EMBV3_05063	NULL	NULL	Novel Transcribed Region; evidence: embryonic ESTs	1.48555	0.000994427
EMBV3_40053	NULL	NULL	Novel Transcribed Region; evidence: embryonic ESTs	1.48512	0.000145896
EMBV3_25199	MMS19	MGC159372	MMS19 nucleotide excision repair homolog (S. cerevisiae)	1.48492	0.000123664
EMBV3_33760	NULL	NULL	Novel Transcribed Region; evidence: embryonic ESTs	1.48459	0.00070314
EMBV3_12621	EZR	VIL2	ezrin	1.48439	0.0413973
EMBV3_03676	MGC138976	NULL	hypothetical LOC506205	1.48414	0.00228883
EMBV3_41785	C2orf17	NULL	hypothetical protein LOC507475	1.48258	0.00680868
EMBV3_18530	NULL	NULL	Novel Transcribed Region; evidence: embryonic ESTs	1.48163	0.000424779
EMBV3_00773	LOC100336729	NULL	CG8379-like	1.48033	4.64292e-05
EMBV3_35339	NULL	NULL	Novel Transcribed Region; evidence: embryonic ESTs	1.48007	0.00801059
EMBV3_24480	NULL	NULL	Novel Transcribed Region; evidence: embryonic ESTs	1.48006	0.00048388
EMBV3_40558	ETS2	MGC151916	v-ets erythroblastosis virus E26 oncogene homolog 2 (avian)	1.47957	1.8178e-05
EMBV3_39437	NULL	NULL	Novel Transcribed Region; evidence: embryonic ESTs	1.47878	0.123338
EMBV3_21620	NULL	NULL	Novel Transcribed Region; evidence: embryonic ESTs	1.47863	0.000265814
EMBV3_11844	LOC508439	NULL	similar to CG2943 CG2943-PA	1.47816	2.71004e-05
EMBV3_35181	CCL11	MGC137967	chemokine (C-C motif) ligand 11	1.47804	0.00232782
EMBV3_12939	SLAMF6	NULL	SLAM family member 6	1.47796	0.00842705
EMBV3_16263	PDLIM4	MGC127818	PDZ and LIM domain 4	1.47717	4.81005e-05
EMBV3_32182	RPE	NULL	ribulose-5-phosphate-3-epimerase	1.47636	0.000137456
EMBV3_11366	SLC4A7	MGC157111	solute carrier family 4, sodium bicarbonate cotransporter, member 7	1.4762	0.00127524
EMBV3_40638	NULL	NULL	Novel Transcribed Region; evidence: embryonic ESTs	1.47597	0.000411072
EMBV3_19102	ARMC8	MGC137339	armadillo repeat containing 8	1.47483	0.000156392
EMBV3_22346	NULL	NULL	Novel Transcribed Region; evidence: embryonic ESTs	1.47453	0.000104047
EMBV3_35418	PLAC8	MGC140273	placenta-specific 8	1.47388	0.000994534
EMBV3_25436	NULL	NULL	Novel Transcribed Region; evidence: embryonic ESTs	1.47355	0.00044291
EMBV3_02266	TIGAR	C5H12ORF5 MGC139129	chromosome 12 open reading frame 5 ortholog	1.47323	0.000155856
EMBV3_39198	PHF20L1	MGC148600	PHD finger protein 20-like 1	1.47265	0.00386246
EMBV3_39358	NULL	NULL	Novel Transcribed Region; evidence: embryonic ESTs	1.47263	0.00332897
EMBV3_20332	NULL	NULL	Novel Transcribed Region; evidence: embryonic ESTs	1.4726	0.00117726
EMBV3_06820	LOC100296471	NULL	similar to ubiquitin-conjugating enzyme E2D 3	1.47254	0.0157625
EMBV3_27103	LOC540455	MGC160119	hypothetical protein LOC540455	1.47237	1.72789e-05
EMBV3_27420	MAPK13	NULL	mitogen-activated protein kinase 13	1.47233	6.1502e-05
EMBV3_31066	SLC13A4	MGC139383	solute carrier family 13 (sodium/sulfate symporters), member 4	1.47232	2.94545e-05
EMBV3_25112	PBXIP1	NULL	pre-B-cell leukemia homeobox interacting protein 1	1.47215	0.00220441
EMBV3_02687	NULL	NULL	Novel Transcribed Region; evidence: embryonic ESTs	1.47209	3.44296e-05
EMBV3_30703	NAT9	MGC159857	N-acetyltransferase 9 (GCN5-related, putative)	1.47138	0.000455357
EMBV3_32635	VASP	MGC127789	vasodilator-stimulated phosphoprotein	1.47087	0.00160781
EMBV3_26251	GNMT	NULL	glycine N-methyltransferase	1.46983	0.00108496
EMBV3_03705	HIP1	NULL	huntingtin interacting protein 1	1.46979	0.00010998
EMBV3_13612	PDHX	MGC143185	pyruvate dehydrogenase complex, component X	1.46937	0.000337717
EMBV3_43315	MIF	MGC127044	macrophage migration inhibitory factor (glycosylation-inhibiting factor)	1.46923	0.00143987
EMBV3_35287	LOC616201	NULL	similar to Chromosome X open reading frame 39	1.46903	0.00516178
EMBV3_13103	SSFA2	NULL	sperm specific antigen 2	1.4689	0.000258248
EMBV3_14656	ATP6V1B1	NULL	ATPase, H+ transporting, lysosomal 56/58kDa, V1 subunit B1	1.46873	0.000167082
EMBV3_04814	NULL	NULL	Novel Transcribed Region; evidence: embryonic ESTs	1.46812	0.000158302
EMBV3_19030	ZBTB38	NULL	zinc finger and BTB domain containing 38	1.46723	0.00171711
EMBV3_25297	NIPSNAP3A	MGC140274	nipsnap homolog 3A (C. elegans)	1.46715	5.44801e-05
EMBV3_07925	ZFYVE27	NULL	zinc finger, FYVE domain containing 27	1.46696	1.07095e-05
EMBV3_38136	TMEM144	MGC165857	transmembrane protein 144	1.4669	0.00448664
EMBV3_34329	GBP4	MGC157238	guanylate binding protein 4	1.46667	0.000132673
EMBV3_21017	FBXO18	MGC157095	F-box protein, helicase, 18	1.46645	2.35842e-05
EMBV3_12977	TMEM49	MGC140672	transmembrane protein 49	1.46574	0.00136669
EMBV3_01030	NULL	NULL	Novel Transcribed Region; evidence: embryonic ESTs	1.46511	0.00291875
EMBV3_18944	SCO2	MGC165812	SCO cytochrome oxidase deficient homolog 2 (yeast)	1.46505	0.00120307
EMBV3_27738	LOC505851	NULL	similar to Wilms tumor 1 associated protein	1.46502	0.0117584
EMBV3_30284	CANT1	NULL	calcium activated nucleotidase 1	1.46465	0.000289358
EMBV3_31395	NULL	NULL	Novel Transcribed Region; evidence: embryonic ESTs	1.46442	0.0018914
EMBV3_19103	NSG1	D4S234E	neuron specific gene family member 1	1.46378	0.000642292
EMBV3_38601	ELL	NULL	elongation factor RNA polymerase II	1.46366	0.00824055
EMBV3_11377	NULL	NULL	Novel Transcribed Region; evidence: embryonic ESTs	1.46329	0.00102504
EMBV3_36123	NDFIP2	NULL	Nedd4 family interacting protein 2	1.46303	0.00480741
EMBV3_31908	LOC513129	NULL	hypothetical LOC513129	1.46295	6.08719e-05
EMBV3_36704	LOC100295639	NULL	similar to corticosteroid-induced protein	1.46265	9.09322e-05
EMBV3_28598	GTF2IRD1	NULL	GTF2I repeat domain containing 1	1.46094	0.000572604
EMBV3_39950	TMUB1	MGC128523	transmembrane and ubiquitin-like domain containing 1	1.46089	0.00195442
EMBV3_28711	TRAPPC5	NULL	trafficking protein particle complex 5	1.46065	0.0164474
EMBV3_06085	NULL	NULL	Novel Transcribed Region; evidence: embryonic ESTs	1.4605	0.0187695
EMBV3_37438	NULL	NULL	Novel Transcribed Region; evidence: embryonic ESTs	1.45915	0.0610105
EMBV3_16342	PPP1R14A	NULL	protein phosphatase 1, regulatory (inhibitor) subunit 14A	1.45882	0.00062178
EMBV3_33612	LOC613832	NULL	similar to rCG52146	1.45872	2.66648e-05
EMBV3_39704	LOC100140430	NULL	similar to DEAD (Asp-Glu-Ala-Asp) box polypeptide 42 (predicted)	1.45871	0.0087137
EMBV3_37982	NULL	NULL	Novel Transcribed Region; evidence: embryonic ESTs	1.45857	0.00173531
EMBV3_20282	TNIP1	MGC128140	TNFAIP3 interacting protein 1	1.45822	0.000107687
EMBV3_35872	LOC100337431	NULL	solute carrier family 12, member 7-like	1.45744	3.1119e-05
EMBV3_42223	LTBP1	MGC166121	latent transforming growth factor beta binding protein 1	1.45737	0.000122674
EMBV3_15483	NULL	NULL	Novel Transcribed Region; evidence: embryonic ESTs	1.4573	0.000660088
EMBV3_34710	NULL	NULL	Novel Transcribed Region; evidence: embryonic ESTs	1.45707	0.0014026
EMBV3_27979	GFER	NULL	growth factor, augmenter of liver regeneration	1.45634	5.86974e-05
EMBV3_22489	GDPD5	NULL	glycerophosphodiester phosphodiesterase domain containing 5	1.45626	0.00371515
EMBV3_25776	EFHA1	MGC142737	EF-hand domain family, member A1	1.4558	0.000487188
EMBV3_25220	LIG1	MGC139151	ligase I, DNA, ATP-dependent	1.45567	0.000223196
EMBV3_18476	NULL	NULL	Novel Transcribed Region; evidence: embryonic ESTs	1.45565	0.00170921
EMBV3_41128	CYB561D1	MGC151588	cytochrome b-561 domain containing 1	1.45549	0.00595084
EMBV3_40188	NULL	NULL	Novel Transcribed Region; evidence: embryonic ESTs	1.45503	0.00134351
EMBV3_19171	TLX2	NULL	T-cell leukemia homeobox 2	1.45453	0.00766908
EMBV3_17414	IMPACT	MGC152516	Impact homolog (mouse)	1.45388	0.000590744
EMBV3_33977	PLOD2	NULL	procollagen-lysine, 2-oxoglutarate 5-dioxygenase 2	1.45349	0.0247628
EMBV3_07048	MACROD1	LRP16 MGC137503	MACRO domain containing 1	1.45338	0.000417999
EMBV3_11290	NULL	NULL	Novel Transcribed Region; evidence: embryonic ESTs	1.45311	0.00293346
EMBV3_38693	NULL	NULL	Novel Transcribed Region; evidence: embryonic ESTs	1.4528	0.000274989
EMBV3_29037	NULL	NULL	Novel Transcribed Region; evidence: embryonic ESTs	1.45269	1.50573e-05
EMBV3_10996	SHISA2	TMEM46	shisa homolog 2 (Xenopus laevis)	1.45257	0.0299486
EMBV3_13830	SGTA	MGC134165	small glutamine-rich tetratricopeptide repeat (TPR)-containing, alpha	1.45241	0.00206395
EMBV3_16236	NULL	NULL	Novel Transcribed Region; evidence: embryonic ESTs	1.4524	0.00963338
EMBV3_32527	VPS26B	NULL	vacuolar protein sorting 26 homolog B (S. pombe)	1.45212	0.000430248
EMBV3_40835	TLN2	NULL	talin 2	1.45172	6.86864e-05
EMBV3_11480	NULL	NULL	Novel Transcribed Region; evidence: embryonic ESTs	1.45129	0.0137494
EMBV3_09121	TRMT61A	GCD14 MGC165793 TRM61	tRNA methyltransferase 61 homolog A (S. cerevisiae)	1.45125	0.0215501
EMBV3_09262	GPR37	MGC139256	G protein-coupled receptor 37 (endothelin receptor type B-like)	1.45036	0.000108348
EMBV3_07185	TPD52	NULL	tumor protein D52	1.45023	0.000322961
EMBV3_25972	AKR1B1	MGC134297	aldo-keto reductase family 1, member B1 (aldose reductase)	1.45013	0.000311668
EMBV3_26711	LOC534672	NULL	similar to family with sequence similarity 20, member C	1.44983	0.000912432
EMBV3_08330	LOC520262	NULL	similar to melanoma antigen MAGE	1.4498	0.0255933
EMBV3_12105	PLXDC2	MGC139970	plexin domain containing 2	1.44922	0.00109744
EMBV3_16626	SEMA6C	NULL	sema domain, transmembrane domain (TM), and cytoplasmic domain, (semaphorin) 6C	1.44876	0.000377466
EMBV3_16835	ENC1	MGC139340	ectodermal-neural cortex (with BTB-like domain)	1.44875	9.17872e-05
EMBV3_00017	NULL	NULL	Novel Transcribed Region; evidence: embryonic ESTs	1.44868	0.00257673
EMBV3_17876	NULL	NULL	Novel Transcribed Region; evidence: embryonic ESTs	1.4485	6.39538e-05
EMBV3_23171	NULL	NULL	Novel Transcribed Region; evidence: embryonic ESTs	1.44809	0.000263498
EMBV3_33966	TAOK2	NULL	TAO kinase 2	1.44769	0.000181139
EMBV3_20410	LOC100336454	NULL	hypothetical protein LOC100336454	1.44765	0.000656263
EMBV3_37514	ABCB6	NULL	ATP-binding cassette, sub-family B (MDR/TAP), member 6	1.44716	5.10242e-05
EMBV3_03849	STAR	MGC134013	steroidogenic acute regulatory protein	1.44713	0.00328442
EMBV3_24369	PTPN12	NULL	protein tyrosine phosphatase, non-receptor type 12	1.44672	2.10015e-05
EMBV3_31146	UBR4	NULL	ubiquitin protein ligase E3 component n-recognin 4	1.44557	0.000121654
EMBV3_24527	LOC100336996	NULL	protein tyrosine phosphatase, receptor type, K-like	1.44528	0.00164564
EMBV3_08657	C1QTNF6	MGC148634	C1q and tumor necrosis factor related protein 6	1.44524	0.0441791
EMBV3_38269	DZIP1	MGC142440	DAZ interacting protein 1	-1.44546	0.00231667
EMBV3_06482	NULL	NULL	Novel Transcribed Region; evidence: embryonic ESTs	-1.44555	0.000113151
EMBV3_23345	SLC25A35	FLJ40217 MGC149001	solute carrier family 25, member 35	-1.4461	0.000167205
EMBV3_05283	TCEB1	MGC137138	transcription elongation factor B (SIII), polypeptide 1 (15kDa, elongin C)	-1.44614	0.00423326
EMBV3_16625	KDM5B	JARID1B	lysine (K)-specific demethylase 5B	-1.44636	7.3343e-05
EMBV3_36651	MORF4L2	MGC166351	mortality factor 4 like 2	-1.44701	0.0147357
EMBV3_42829	LOC509810	MGC140413	zinc finger protein LOC509810	-1.44793	0.000710759
EMBV3_05165	POU3F1	MGC148527	POU class 3 homeobox 1	-1.44795	0.00362591
EMBV3_41106	LOC786928	NULL	hypothetical LOC786928	-1.44805	0.00108729
EMBV3_42148	RAP2C	MGC143331	RAP2C, member of RAS oncogene family	-1.44822	0.00191507
EMBV3_30815	MED26	MGC157192	mediator complex subunit 26	-1.44823	0.000200355
EMBV3_21316	HRH1	NULL	histamine receptor H1	-1.44843	0.000739418
EMBV3_16022	LOC100299712	NULL	similar to zinc finger protein 347	-1.44908	0.000163471
EMBV3_03902	CRISPLD1	NULL	cysteine-rich secretory protein LCCL domain containing 1	-1.44929	0.0140759
EMBV3_01048	NULL	NULL	Novel Transcribed Region; evidence: embryonic ESTs	-1.44946	7.75413e-05
EMBV3_31694	KDM6A	UTX	lysine (K)-specific demethylase 6A	-1.44958	0.000115556
EMBV3_37293	CYCS	MGC128356	cytochrome c, somatic	-1.44986	0.00189738
EMBV3_12777	NIPA2	MGC128994	non imprinted in Prader-Willi/Angelman syndrome 2	-1.44999	0.000157933
EMBV3_13871	DEGS1	DES1 MGC128422	degenerative spermatocyte homolog 1, lipid desaturase (Drosophila)	-1.45015	0.000939214
EMBV3_24063	TIMP4	MGC137544	TIMP metallopeptidase inhibitor 4	-1.4502	0.000480555
EMBV3_22785	RAB3IP	MGC137223	RAB3A interacting protein (rabin3)	-1.45046	0.000137125
EMBV3_40131	RRAGA	MGC128865	Ras-related GTP binding A	-1.45053	5.36289e-05
EMBV3_15016	NULL	NULL	Novel Transcribed Region; evidence: embryonic ESTs	-1.4506	0.000709292
EMBV3_05606	KLK6	NULL	kallikrein-related peptidase 6	-1.45083	0.000764071
EMBV3_15336	LOC540128	NULL	similar to olfactory receptor 1269	-1.45084	0.00196058
EMBV3_00718	MED4	MGC128821	mediator complex subunit 4	-1.45088	0.00101086
EMBV3_21235	BMP7	NULL	bone morphogenetic protein 7	-1.45102	0.00443631
EMBV3_04765	JKAMP	JAMP MGC139345	JNK1/MAPK8-associated membrane protein	-1.45159	0.00238332
EMBV3_10357	RNF34	MGC134085	ring finger protein 34	-1.4519	0.00431854
EMBV3_14555	TNFRSF1A	MGC138050	tumor necrosis factor receptor superfamily, member 1A	-1.45207	0.00866945
EMBV3_37267	LOC618806	NULL	similar to melanoma antigen family A, 10	-1.45209	3.49493e-05
EMBV3_32778	MAD2	MGC134409	mitotic checkpoint component Mad2	-1.45251	0.000844833
EMBV3_21259	LOC517884	NULL	similar to preferentially expressed antigen in melanoma	-1.45274	6.74337e-05
EMBV3_20801	ALAS1	ALAS-H	aminolevulinate, delta-, synthase 1	-1.45284	2.12139e-05
EMBV3_06389	NULL	NULL	Novel Transcribed Region; evidence: embryonic ESTs	-1.45333	0.000582404
EMBV3_41427	NULL	NULL	Novel Transcribed Region; evidence: embryonic ESTs	-1.4534	0.00118388
EMBV3_05681	CCDC104	MGC128282	coiled-coil domain containing 104	-1.45362	0.000140029
EMBV3_05304	ACTA1	NULL	actin, alpha 1, skeletal muscle	-1.454	0.00223677
EMBV3_25543	CWF19L2	NULL	CWF19-like 2, cell cycle control (S. pombe)	-1.45418	0.000488867
EMBV3_09409	LOC614643	NULL	similar to ribosomal protein L23a	-1.45449	0.000226456
EMBV3_22832	SERP1	MGC128678	stress-associated endoplasmic reticulum protein 1	-1.45451	7.65038e-05
EMBV3_36800	ZNF813	NULL	zinc finger protein 813	-1.4546	0.000480953
EMBV3_26420	NULL	NULL	Novel Transcribed Region; evidence: embryonic ESTs	-1.4548	2.22686e-05
EMBV3_22539	LOC100301462	NULL	similar to cytochrome c oxidase subunit VIIb	-1.4554	0.0086158
EMBV3_38717	CISD2	MGC142830	CDGSH iron sulfur domain 2	-1.45541	0.00201392
EMBV3_02644	NULL	NULL	Novel Transcribed Region; evidence: embryonic ESTs	-1.45546	6.07778e-05
EMBV3_14096	GOLGA7B	C10orf132 MGC142751	golgi autoantigen, golgin subfamily a, 7B	-1.45551	0.000272058
EMBV3_11997	MRPS6	MGC128347	mitochondrial ribosomal protein S6	-1.45557	0.00413858
EMBV3_17062	PSMC4	MGC127979	proteasome (prosome, macropain) 26S subunit, ATPase, 4	-1.45608	0.00035564
EMBV3_22384	GABARAPL1	MGC128701	GABA(A) receptor-associated protein like 1	-1.45645	0.000125993
EMBV3_37649	CLU	NULL	clusterin	-1.45661	0.000314558
EMBV3_05140	LOC100299799	NULL	similar to zinc finger protein 208	-1.45703	0.000264005
EMBV3_18425	HOXA9	MGC155055	homeobox A9	-1.45738	0.0136619
EMBV3_03956	MRPL22	MGC127975	mitochondrial ribosomal protein L22	-1.45778	3.58707e-05
EMBV3_07739	HSDL1	MGC152451	hydroxysteroid dehydrogenase like 1	-1.45785	0.000522316
EMBV3_37000	RAD9B	NULL	RAD9 homolog B (S. pombe)	-1.45799	0.00205018
EMBV3_12037	CRYM	MGC137343	crystallin, mu	-1.45809	0.000178949
EMBV3_40316	TMEM229B	C10H14orf83 C14orf83 FLJ33387 MGC143289	transmembrane protein 229B	-1.45815	0.000106245
EMBV3_16488	PLEKHA5	NULL	pleckstrin homology domain containing, family A member 5	-1.45868	0.0185539
EMBV3_23178	TMEM106B	MGC128427	transmembrane protein 106B	-1.45876	0.0012274
EMBV3_07346	ZBTB9	NULL	zinc finger and BTB domain containing 9	-1.45888	0.000901311
EMBV3_00348	NULL	NULL	Novel Transcribed Region; evidence: embryonic ESTs	-1.45907	0.00119102
EMBV3_32830	LOC100300734	NULL	hypothetical protein LOC100300734	-1.45958	0.000834277
EMBV3_29043	NULL	NULL	Novel Transcribed Region; evidence: embryonic ESTs	-1.45967	0.000101755
EMBV3_17071	NULL	NULL	Novel Transcribed Region; evidence: embryonic ESTs	-1.46003	0.000166593
EMBV3_13465	YPEL5	MGC127468	yippee-like 5 (Drosophila)	-1.46012	0.00304985
EMBV3_31721	APIP	MGC142303	APAF1 interacting protein	-1.46067	5.07849e-05
EMBV3_03361	NULL	NULL	Novel Transcribed Region; evidence: embryonic ESTs	-1.46087	0.0103883
EMBV3_38402	SSX5	MGC134359	synovial sarcoma, X breakpoint 5	-1.46118	2.08536e-05
EMBV3_12387	LOC508540	NULL	similar to genethonin 1	-1.46134	6.82801e-05
EMBV3_08524	TSPAN5	NULL	tetraspanin 5	-1.46143	7.72709e-05
EMBV3_14793	IFI27L2	FAM14A isg12(b)	family with sequence similarity 14, member A	-1.46154	0.00119076
EMBV3_11368	GPX6	NULL	glutathione peroxidase 6	-1.46192	0.000132706
EMBV3_23050	TPPP	p25	tubulin polymerization promoting protein	-1.462	0.000128299
EMBV3_29049	RAB26	MGC137742	RAB26, member RAS oncogene family	-1.46283	0.000511312
EMBV3_22205	NSDHL	MGC127609	NAD(P) dependent steroid dehydrogenase-like	-1.46286	3.22871e-05
EMBV3_25820	EMP2	MGC137044	epithelial membrane protein 2	-1.4629	6.96532e-05
EMBV3_42915	NULL	NULL	Novel Transcribed Region; evidence: embryonic ESTs	-1.46297	2.35294e-05
EMBV3_31626	GUSB	MGC155160	glucuronidase, beta	-1.46314	0.000188334
EMBV3_31294	CADPS	NULL	Ca++-dependent secretion activator	-1.46315	0.00178454
EMBV3_00449	LOC100295235	NULL	similar to ferritin, light polypeptide	-1.46343	2.90184e-05
EMBV3_20954	ERICH1	NULL	glutamate-rich 1	-1.46346	8.16302e-05
EMBV3_37759	GTF2A2	MGC133516	general transcription factor IIA, 2, 12kDa	-1.46384	0.000456598
EMBV3_16650	PRPS1	MGC159687	phosphoribosyl pyrophosphate synthetase 1	-1.46387	0.0148629
EMBV3_37966	CCDC23	MGC133534	coiled-coil domain containing 23	-1.46395	0.000302872
EMBV3_39196	NULL	NULL	Novel Transcribed Region; evidence: embryonic ESTs	-1.46409	0.000994804
EMBV3_01352	FXR2	NULL	fragile X mental retardation, autosomal homolog 2	-1.46436	7.90395e-05
EMBV3_41276	LOC789309	NULL	similar to F-box protein 27	-1.46437	0.00229114
EMBV3_14089	CRISP2	MGC133685	cysteine-rich secretory protein 2	-1.46449	0.000289437
EMBV3_18970	LOC788860	NULL	similar to Zinc finger protein 43 (Zinc finger protein 39) (Zinc protein HTF6) (Zinc finger protein KOX27)	-1.46462	0.00245697
EMBV3_14062	NULL	NULL	Novel Transcribed Region; evidence: embryonic ESTs	-1.46495	0.003796
EMBV3_41585	NULL	NULL	Novel Transcribed Region; evidence: embryonic ESTs	-1.46505	9.48372e-05
EMBV3_30099	ITLN2	ITLN1	intelectin 2	-1.46506	0.000719211
EMBV3_31823	NULL	NULL	Novel Transcribed Region; evidence: embryonic ESTs	-1.46524	0.000787643
EMBV3_00968	TCAM1	MGC134216	testicular cell adhesion molecule 1 homolog (mouse)	-1.46528	2.49703e-05
EMBV3_33703	LOC783613	NULL	similar to dynein light chain 1	-1.46531	0.000177364
EMBV3_11649	TRIB3	MGC142660	tribbles homolog 3 (Drosophila)	-1.46599	0.00270115
EMBV3_05960	MRPL3	MGC128404	mitochondrial ribosomal protein L3	-1.46612	3.40596e-05
EMBV3_20438	NULL	NULL	Novel Transcribed Region; evidence: embryonic ESTs	-1.4666	0.00184749
EMBV3_00426	TBPL1	MGC134257	TBP-like 1	-1.46675	0.00246211
EMBV3_23104	NULL	NULL	Novel Transcribed Region; evidence: embryonic ESTs	-1.46691	5.35802e-05
EMBV3_17204	LOC613623	NULL	hypothetical LOC613623	-1.46717	0.000535349
EMBV3_12624	LOC539015	NULL	similar to lipocalin-interacting membrane receptor	-1.46718	8.83692e-05
EMBV3_26427	UBXN2A	UBXD4	UBX domain protein 2A	-1.46724	0.000238178
EMBV3_31445	LOC100300095	NULL	similar to zinc finger protein 208	-1.46726	0.000295078
EMBV3_36081	C4H7orf23	C7orf23 MGC155321	transmembrane protein C7orf23 homolog	-1.46815	0.000281269
EMBV3_27548	NULL	NULL	Novel Transcribed Region; evidence: embryonic ESTs	-1.46906	0.0031937
EMBV3_25262	NULL	NULL	Novel Transcribed Region; evidence: embryonic ESTs	-1.4702	0.000253318
EMBV3_40320	FABP3	FABP FABP-3 H-FABP	fatty acid binding protein 3, muscle and heart (mammary-derived growth inhibitor)	-1.47059	0.000282459
EMBV3_28075	NULL	NULL	Novel Transcribed Region; evidence: embryonic ESTs	-1.47084	0.0138604
EMBV3_41639	SNX15	MGC140794	sorting nexin 15	-1.471	2.28358e-05
EMBV3_15444	LOC618304	NULL	similar to ferritin heavy chain	-1.47101	4.70356e-05
EMBV3_42550	MRPS17	MGC137051	mitochondrial ribosomal protein S17	-1.47102	0.00160975
EMBV3_26885	SRI	MGC151906	sorcin	-1.47137	0.000834385
EMBV3_17849	AVIL	NULL	advillin	-1.47159	0.00121488
EMBV3_11853	CDK20	CCRK MGC154961 MGC166397	cyclin-dependent kinase 20	-1.47167	7.34998e-05
EMBV3_12917	MSH6	NULL	mutS homolog 6 (E. coli)	-1.47167	0.000280949
EMBV3_02155	LOC783688	NULL	similar to dynein light chain 1	-1.47175	2.73667e-05
EMBV3_20494	LOC618124	NULL	similar to olfactory receptor 376	-1.47185	0.000187066
EMBV3_01633	TCHH	NULL	trichohyalin	-1.47222	0.00152658
EMBV3_38880	SIRT4	MGC138990	sirtuin (silent mating type information regulation 2 homolog) 4 (S. cerevisiae)	-1.47236	7.78072e-05
EMBV3_39852	FHOD3	NULL	formin homology 2 domain containing 3	-1.4725	0.000331129
EMBV3_33986	TSPAN2	NULL	tetraspanin 2	-1.47254	0.00135902
EMBV3_43369	TRIM68	NULL	tripartite motif-containing 68	-1.47262	0.00606541
EMBV3_12706	NULL	NULL	Novel Transcribed Region; evidence: embryonic ESTs	-1.47404	0.00147149
EMBV3_32288	NULL	NULL	Novel Transcribed Region; evidence: embryonic ESTs	-1.47437	0.000652735
EMBV3_36847	MEA1	MEA	male-enhanced antigen 1	-1.47451	0.00200179
EMBV3_38155	GADD45A	MGC128673	growth arrest and DNA-damage-inducible, alpha	-1.47492	0.000296882
EMBV3_34445	IQGAP3	MGC139205	IQ motif containing GTPase activating protein 3	-1.47501	0.000639135
EMBV3_28123	NULL	NULL	Novel Transcribed Region; evidence: embryonic ESTs	-1.47521	0.000182351
EMBV3_15994	TYW1	NULL	tRNA-yW synthesizing protein 1 homolog (S. cerevisiae)	-1.47558	0.000907867
EMBV3_34257	ELK4	MGC151835	ELK4, ETS-domain protein (SRF accessory protein 1)	-1.47558	0.000767043
EMBV3_22065	MRPL22	MGC127975	mitochondrial ribosomal protein L22	-1.47564	0.000255991
EMBV3_23780	PRDM7	NULL	PR domain containing 7	-1.47581	0.000194209
EMBV3_22169	NULL	NULL	Novel Transcribed Region; evidence: embryonic ESTs	-1.47612	0.000450685
EMBV3_43308	MID1	NULL	midline 1 (Opitz/BBB syndrome)	-1.47639	1.37993e-05
EMBV3_17854	THEM4	MGC152209	thioesterase superfamily member 4	-1.47669	3.61491e-05
EMBV3_21500	NULL	NULL	Novel Transcribed Region; evidence: embryonic ESTs	-1.47696	0.000910711
EMBV3_28135	C3H1ORF41	NULL	chromosome 1 open reading frame 41 ortholog	-1.47703	0.000246853
EMBV3_01879	C10H15orf23	MGC134039	chromosome 15 open reading frame 23 ortholog	-1.47795	0.000482532
EMBV3_28356	ITLN2	NULL	intelectin 2	-1.47844	0.000199869
EMBV3_20932	C5H12orf11	MGC137384	chromosome 12 open reading frame 11 ortholog	-1.47897	5.56276e-05
EMBV3_18817	TSPAN7	MGC139832 TM4SF2	tetraspanin 7	-1.47911	0.000166803
EMBV3_18252	RAB39B	MGC139619	RAB39B, member RAS oncogene family	-1.47993	7.65574e-05
EMBV3_35978	ATOX1	MGC127392	ATX1 antioxidant protein 1 homolog (yeast)	-1.47996	7.80919e-05
EMBV3_16132	LOC100337062	NULL	protein tyrosine phosphatase, non-receptor type 13-like	-1.4801	3.88802e-05
EMBV3_37664	ORAI1	MGC159526	ORAI calcium release-activated calcium modulator 1	-1.4811	0.000149511
EMBV3_02977	NULL	NULL	Novel Transcribed Region; evidence: embryonic ESTs	-1.48118	8.10248e-05
EMBV3_11989	FAM13A1	PRECM1	family with sequence similarity 13, member A1	-1.48125	0.000326546
EMBV3_18508	C3H1ORF41	NULL	chromosome 1 open reading frame 41 ortholog	-1.48278	0.000526879
EMBV3_18167	C8H9orf21	C9orf21 MGC140765	chromosome 9 open reading frame 21 ortholog	-1.48312	0.000226775
EMBV3_39693	LOC784771	NULL	similar to Heat shock transcription factor, Y linked 2	-1.48349	0.000126697
EMBV3_26191	LOC616190	NULL	similar to ribosomal protein L23a	-1.48359	7.70766e-05
EMBV3_28110	DNAJC15	MGC148559	DnaJ (Hsp40) homolog, subfamily C, member 15	-1.4837	0.000309888
EMBV3_19750	NULL	NULL	Novel Transcribed Region; evidence: embryonic ESTs	-1.48385	0.00536733
EMBV3_05034	PDZD8	NULL	PDZ domain containing 8	-1.48386	4.7278e-05
EMBV3_06542	CKS2	MGC127509	CDC28 protein kinase regulatory subunit 2	-1.48387	9.19622e-05
EMBV3_10176	NULL	NULL	Novel Transcribed Region; evidence: embryonic ESTs	-1.48405	0.00316705
EMBV3_31647	MSI2	NULL	musashi homolog 2 (Drosophila)	-1.4841	0.000384758
EMBV3_30025	TCEAL4	NULL	transcription elongation factor A (SII)-like 4	-1.48487	0.000698353
EMBV3_19145	KIAA1712	MGC143238	KIAA1712	-1.48533	6.22917e-05
EMBV3_20697	LOC782639	NULL	similar to ribosomal protein L21	-1.48638	0.000253747
EMBV3_35315	EI24	MGC143160	etoposide induced 2.4 mRNA	-1.48651	8.56156e-05
EMBV3_29113	NULL	NULL	Novel Transcribed Region; evidence: embryonic ESTs	-1.4867	0.0167763
EMBV3_24375	THRAP3	NULL	thyroid hormone receptor associated protein 3	-1.48723	0.000511748
EMBV3_09468	NULL	NULL	Novel Transcribed Region; evidence: embryonic ESTs	-1.48759	0.000553633
EMBV3_17768	DAZL	NULL	deleted in azoospermia-like	-1.48764	4.96525e-05
EMBV3_29545	SEPHS2	SPS2	selenophosphate synthetase 2	-1.48864	5.15091e-05
EMBV3_31531	C1orf110	NULL	chromosome 1 open reading frame 110 ortholog	-1.489	7.38181e-05
EMBV3_40234	NULL	NULL	Novel Transcribed Region; evidence: embryonic ESTs	-1.48921	1.71602e-05
EMBV3_34466	ADH5	MGC128207	alcohol dehydrogenase 5 (class III), chi polypeptide	-1.48922	0.000166134
EMBV3_35092	NULL	NULL	Novel Transcribed Region; evidence: embryonic ESTs	-1.48942	0.000257509
EMBV3_12965	LOC100299201	NULL	similar to ribosomal protein L23a	-1.48997	1.0835e-05
EMBV3_07631	NULL	NULL	Novel Transcribed Region; evidence: embryonic ESTs	-1.49005	0.00131771
EMBV3_01411	PJA1	NULL	praja ring finger 1	-1.4901	0.0113964
EMBV3_23064	MUS81	MGC137233	MUS81 endonuclease homolog (S. cerevisiae)	-1.49059	5.50164e-05
EMBV3_30933	SH3GL2	MGC140546	SH3-domain GRB2-like 2	-1.49098	0.000238091
EMBV3_26049	AIMP2	JTV1 MGC152188	aminoacyl tRNA synthetase complex-interacting multifunctional protein 2	-1.49123	0.00075001
EMBV3_16291	LOC536930	NULL	hypothetical LOC536930	-1.4923	0.00260308
EMBV3_03226	IL6ST	NULL	interleukin 6 signal transducer (gp130, oncostatin M receptor)	-1.49241	0.000526159
EMBV3_33501	IER3IP1	MGC139103	immediate early response 3 interacting protein 1	-1.49283	0.000175537
EMBV3_37079	SRP19	MGC128826	signal recognition particle 19kDa	-1.49293	0.00012092
EMBV3_18283	RPL36A	NULL	similar to mCG7611	-1.49307	0.000202809
EMBV3_27101	LOC100337180	NULL	eukaryotic translation elongation factor 1 alpha 1-like	-1.49335	0.00294196
EMBV3_40247	RFC3	MGC133920	replication factor C (activator 1) 3, 38kDa	-1.49353	7.20256e-05
EMBV3_21146	LOC785244	NULL	hypothetical LOC785244	-1.49391	0.00297982
EMBV3_31990	RPL32	MGC127804	ribosomal protein L32	-1.49438	2.38359e-05
EMBV3_26075	TMEM128	MGC127281	transmembrane protein 128	-1.49449	8.60701e-05
EMBV3_18239	NULL	NULL	Novel Transcribed Region; evidence: embryonic ESTs	-1.49507	0.0162029
EMBV3_25129	NULL	NULL	Novel Transcribed Region; evidence: embryonic ESTs	-1.49537	2.17959e-05
EMBV3_07414	CPNE3	MGC157075	copine III	-1.49557	0.00159807
EMBV3_42726	RHOB	NULL	ras homolog gene family, member B	-1.49565	0.000139492
EMBV3_05144	BDH2	DHRS6 MGC127950	3-hydroxybutyrate dehydrogenase, type 2	-1.49578	0.00338447
EMBV3_00463	NULL	NULL	Novel Transcribed Region; evidence: embryonic ESTs	-1.49606	0.000270527
EMBV3_15667	ATP5G2	MGC137050	ATP synthase, H+ transporting, mitochondrial F0 complex, subunit C2 (subunit 9)	-1.49703	5.67008e-05
EMBV3_29261	THAP6	MGC160078	THAP domain containing 6	-1.49725	0.000631862
EMBV3_01728	ZPBP2	NULL	zona pellucida binding protein 2	-1.49736	3.47974e-06
EMBV3_25578	KLF17	NULL	Kruppel-like factor 17	-1.49814	0.0109708
EMBV3_36000	NEF3	NF-M	neurofilament, medium polypeptide	-1.49816	0.000895752
EMBV3_12784	RGS22	NULL	regulator of G-protein signaling 22	-1.49866	0.00494643
EMBV3_38470	PSMA2	MGC127174	proteasome (prosome, macropain) subunit, alpha type, 2	-1.49868	1.72937e-05
EMBV3_28125	LOC100336989	NULL	hypothetical protein LOC100336989	-1.49887	9.13461e-06
EMBV3_19611	NULL	NULL	Novel Transcribed Region; evidence: embryonic ESTs	-1.49896	0.000219469
EMBV3_30638	LOC100336882	NULL	hypothetical protein LOC100336882	-1.49914	9.47672e-05
EMBV3_06751	TKTL1	MGC134374	transketolase-like 1	-1.49952	0.0431331
EMBV3_28830	RORA	NULL	RAR-related orphan receptor A	-1.49984	0.000297189
EMBV3_38434	LOC509073	NULL	similar to olfactory receptor 355	-1.49986	7.01565e-05
EMBV3_33201	PCYOX1	MGC157353	prenylcysteine oxidase 1	-1.50015	0.00102809
EMBV3_16040	BBX	NULL	bobby sox homolog (Drosophila)	-1.50022	7.73895e-05
EMBV3_22976	NULL	NULL	Novel Transcribed Region; evidence: embryonic ESTs	-1.5004	0.00021222
EMBV3_39576	C2H2orf47	C2orf47 MGC148896	chromosome 2 open reading frame 47 ortholog	-1.50131	0.00137377
EMBV3_34983	LOC100301263	NULL	similar to NLR family, pyrin domain containing 2	-1.50138	3.72876e-05
EMBV3_11096	SYF2	NULL	SYF2 homolog, RNA splicing factor (S. cerevisiae)	-1.50151	2.02088e-05
EMBV3_16111	DNAJC15	MGC148559	DnaJ (Hsp40) homolog, subfamily C, member 15	-1.5018	0.00831208
EMBV3_33789	NUBP1	NULL	nucleotide binding protein 1 (MinD homolog, E. coli)	-1.50203	0.000274875
EMBV3_27365	RBP4	MGC134222	retinol binding protein 4, plasma	-1.50207	0.00044828
EMBV3_11540	LOC784451	NULL	similar to C-type lectin domain family 2, member h	-1.50228	5.35053e-05
EMBV3_37651	NULL	NULL	Novel Transcribed Region; evidence: embryonic ESTs	-1.50262	0.000834861
EMBV3_31193	CCDC86	MGC133962	coiled-coil domain containing 86	-1.50267	0.000420487
EMBV3_09732	TTC9C	MGC139386	tetratricopeptide repeat domain 9C	-1.50284	0.00050077
EMBV3_28878	ANKRA2	MGC137517	ankyrin repeat, family A (RFXANK-like), 2	-1.503	0.0001891
EMBV3_04805	SUMO1	NULL	SMT3 suppressor of mif two 3 homolog 1 (S. cerevisiae)	-1.50329	0.000411288
EMBV3_39267	LOC510723	NULL	similar to ATPase, Class V, type 10A	-1.50341	1.18967e-05
EMBV3_28574	LOC509884	NULL	similar to olfactory receptor MOR228-3	-1.50367	9.91841e-05
EMBV3_43067	TP53BP2	NULL	tumor protein p53 binding protein, 2	-1.50393	0.000324424
EMBV3_37372	NULL	NULL	Novel Transcribed Region; evidence: embryonic ESTs	-1.50398	0.00440699
EMBV3_01227	NULL	NULL	Novel Transcribed Region; evidence: embryonic ESTs	-1.50448	0.00947605
EMBV3_22256	PPEF1	NULL	protein phosphatase, EF-hand calcium binding domain 1	-1.50453	0.000144971
EMBV3_06912	CCDC41	NULL	coiled-coil domain containing 41	-1.50484	0.00055532
EMBV3_08561	LOC100137763	NULL	hypothetical protein LOC100137763	-1.50493	0.000399629
EMBV3_24448	FBXO32	MGC137646	F-box protein 32	-1.50543	1.60911e-05
EMBV3_16943	MGC137030	NULL	hypothetical protein MGC137030	-1.5055	0.000713474
EMBV3_32177	RELN	MGC152334	reelin	-1.50625	0.000291901
EMBV3_35942	NOP56	MGC128411 NOL5A	NOP56 ribonucleoprotein homolog (yeast)	-1.50632	0.000251017
EMBV3_05626	TOMM7	MGC136996	translocase of outer mitochondrial membrane 7 homolog (yeast)	-1.50703	0.000136238
EMBV3_22077	FKBP9	MGC128053	FK506 binding protein 9, 63 kDa	-1.50728	6.25406e-06
EMBV3_09522	BLOC1S2	NULL	biogenesis of lysosomal organelles complex-1, subunit 2	-1.50852	5.49988e-05
EMBV3_33718	NGDN	MGC137193	neuroguidin, EIF4E binding protein	-1.50948	0.000725152
EMBV3_36271	NULL	NULL	Novel Transcribed Region; evidence: embryonic ESTs	-1.50957	0.004614
EMBV3_16729	CXHXORF15	NULL	chromosome X open reading frame 15 ortholog	-1.5098	3.51957e-05
EMBV3_06043	BCAR3	MGC127863	breast cancer anti-estrogen resistance 3	-1.50992	0.000164131
EMBV3_25699	LOC100337315	NULL	TATA box binding protein-like	-1.51036	8.96603e-05
EMBV3_40024	PPOX	NULL	protoporphyrinogen oxidase	-1.51045	0.000283174
EMBV3_05857	MTCP1	MGC143114	mature T-cell proliferation 1	-1.51048	0.00034324
EMBV3_34659	NULL	NULL	Novel Transcribed Region; evidence: embryonic ESTs	-1.51095	0.000281881
EMBV3_20910	FDPS	MGC134236	farnesyl diphosphate synthase (farnesyl pyrophosphate synthetase, dimethylallyltranstransferase, geranyltranstransferase)	-1.51143	7.2629e-06
EMBV3_01239	PITRM1	NULL	pitrilysin metallopeptidase 1	-1.51229	0.000290653
EMBV3_08729	MGST3	MGC127068	microsomal glutathione S-transferase 3	-1.51233	5.63383e-05
EMBV3_00478	LOC614449	NULL	similar to ribosomal protein S4, X-linked X	-1.51252	0.00145827
EMBV3_07794	TNN	NULL	tenascin N	-1.51273	0.000146634
EMBV3_31054	PIP	NULL	prolactin-induced protein	-1.51288	0.000205038
EMBV3_05159	DNAJC12	JDP1	DnaJ (Hsp40) homolog, subfamily C, member 12	-1.513	8.76459e-05
EMBV3_24944	CCDC88A	NULL	coiled-coil domain containing 88A	-1.51318	1.93358e-05
EMBV3_20615	TNFSF9	NULL	tumor necrosis factor (ligand) superfamily, member 9	-1.5143	9.46937e-06
EMBV3_01490	CYP39A1	MGC160008	cytochrome P450, family 39, subfamily A, polypeptide 1	-1.51527	3.66456e-05
EMBV3_37261	ZSCAN4	NULL	zinc finger and SCAN domain containing 4	-1.51569	0.000723278
EMBV3_40732	NULL	NULL	Novel Transcribed Region; evidence: embryonic ESTs	-1.51627	2.74821e-05
EMBV3_12884	CHCHD7	MGC142500	coiled-coil-helix-coiled-coil-helix domain containing 7	-1.51651	0.000106072
EMBV3_24687	LOC539264	NULL	similar to FUN14 domain containing 1	-1.51661	7.94835e-06
EMBV3_22496	NULL	NULL	Novel Transcribed Region; evidence: embryonic ESTs	-1.51685	6.14952e-05
EMBV3_36446	BMP4	MGC127497	bone morphogenetic protein 4	-1.51694	0.000216732
EMBV3_01135	GLRX2	MGC133684	glutaredoxin 2	-1.51737	0.00207599
EMBV3_13680	ZNRD1	MGC140339	zinc ribbon domain containing 1	-1.51742	2.00465e-05
EMBV3_01628	APOO	MGC140415	apolipoprotein O	-1.51812	9.85729e-05
EMBV3_09728	TUSC3	NULL	tumor suppressor candidate 3	-1.51897	0.000172945
EMBV3_23585	KCTD9	MGC159927	potassium channel tetramerisation domain containing 9	-1.51902	0.00194317
EMBV3_37223	NULL	NULL	Novel Transcribed Region; evidence: embryonic ESTs	-1.51911	3.72072e-05
EMBV3_33673	ADNP2	MGC160126	ADNP homeobox 2	-1.51916	0.00378652
EMBV3_40920	ELOVL6	MGC139109	ELOVL family member 6, elongation of long chain fatty acids (FEN1/Elo2, SUR4/Elo3-like, yeast)	-1.51947	3.11145e-05
EMBV3_38575	LOC504995	NULL	similar to growth differentiation factor 3	-1.51997	0.00544101
EMBV3_16302	LOC784070	NULL	similar to Hepatoma-derived growth factor-related protein 3 (HRP-3) (Hepatoma-derived growth factor 2)	-1.5201	0.000741899
EMBV3_14835	LOC526294	NULL	similar to olfactory receptor Olr1466	-1.52021	4.37817e-05
EMBV3_40573	STMN1	MGC127518	stathmin 1	-1.52141	0.00238831
EMBV3_29083	NULL	NULL	Novel Transcribed Region; evidence: embryonic ESTs	-1.52182	1.45185e-05
EMBV3_12201	CRISPLD2	NULL	cysteine-rich secretory protein LCCL domain containing 2	-1.52262	0.00112595
EMBV3_13444	LOC100297644	NULL	hypothetical protein LOC100297644	-1.52468	5.41355e-05
EMBV3_16762	NULL	NULL	Novel Transcribed Region; evidence: embryonic ESTs	-1.52474	4.71201e-05
EMBV3_04323	NULL	NULL	Novel Transcribed Region; evidence: embryonic ESTs	-1.52527	0.00310654
EMBV3_00965	MAD2L1	MAD2	MAD2 mitotic arrest deficient-like 1 (yeast)	-1.52565	0.000233564
EMBV3_04910	NULL	NULL	Novel Transcribed Region; evidence: embryonic ESTs	-1.52617	0.00270844
EMBV3_14946	TMEM50B	MGC127178	transmembrane protein 50B	-1.52645	0.00922815
EMBV3_11529	GTF2A2	MGC133516	general transcription factor IIA, 2, 12kDa	-1.52649	3.36128e-05
EMBV3_14359	KLF4	MGC139189	Kruppel-like factor 4 (gut)	-1.52658	0.0190474
EMBV3_19016	ACOT9	MGC128990	acyl-CoA thioesterase 9	-1.52673	0.000724951
EMBV3_03275	NULL	NULL	Novel Transcribed Region; evidence: embryonic ESTs	-1.5268	0.00153764
EMBV3_34752	LOC513151	NULL	similar to olfactory receptor MOR232-9	-1.52846	0.000547848
EMBV3_03260	CNN3	MGC134031	calponin 3, acidic	-1.52875	0.000268874
EMBV3_08399	PLA2G16	HRASLS3 MGC140776	phospholipase A2, group XVI	-1.52989	6.94376e-06
EMBV3_07118	NULL	NULL	Novel Transcribed Region; evidence: embryonic ESTs	-1.53016	0.000191221
EMBV3_19627	EPB41L3	NULL	erythrocyte membrane protein band 4.1-like 3	-1.53047	0.000355515
EMBV3_25234	ZNRD1	MGC140339	zinc ribbon domain containing 1	-1.53089	2.59294e-05
EMBV3_16297	MMP9	NULL	matrix metallopeptidase 9 (gelatinase B, 92kDa gelatinase, 92kDa type IV collagenase)	-1.53137	6.01009e-06
EMBV3_04161	C12orf54	MGC127966	chromosome 12 open reading frame 54 ortholog	-1.53161	8.20647e-05
EMBV3_34286	LOC615884	NULL	similar to Mov10l1, Moloney leukemia virus 10-like 1, homolog (mouse)	-1.53282	0.0010397
EMBV3_32250	REPS1	NULL	RALBP1 associated Eps domain containing 1	-1.53287	0.000235432
EMBV3_01858	RASSF8	C12orf2 MGC134553	Ras association (RalGDS/AF-6) domain family (N-terminal) member 8	-1.53307	0.000215494
EMBV3_40836	LOC532291	NULL	similar to hCG1805526	-1.53376	3.68338e-05
EMBV3_29281	LOC517884	NULL	similar to preferentially expressed antigen in melanoma	-1.53431	0.000366598
EMBV3_08887	HS3ST5	HS3ST6 MGC139532	heparan sulfate (glucosamine) 3-O-sulfotransferase 5	-1.53434	0.00245738
EMBV3_22568	FSD1	NULL	fibronectin type III and SPRY domain containing 1	-1.53454	0.00541034
EMBV3_14211	TMX4	MGC159915 TXNDC13	thioredoxin-related transmembrane protein 4	-1.5349	6.59688e-06
EMBV3_27135	CCL19	MGC128734	chemokine (C-C motif) ligand 19	-1.53502	7.39501e-05
EMBV3_15450	PROCR	EPCR	protein C receptor, endothelial (EPCR)	-1.53535	9.28335e-05
EMBV3_05008	LOC539596	NULL	similar to Transforming growth factor-beta induced protein IG-H3 precursor (Beta IG-H3) (Kerato-epithelin) (RGD-containing collagen associated protein) (RGD-CAP)	-1.53554	2.95956e-05
EMBV3_43719	TYROBP	dap12	TYRO protein tyrosine kinase binding protein	-1.53649	3.26232e-05
EMBV3_32651	NULL	NULL	Novel Transcribed Region; evidence: embryonic ESTs	-1.53738	5.39531e-06
EMBV3_27584	GSPT2	NULL	G1 to S phase transition 2	-1.53802	0.00466303
EMBV3_10564	NR0B1	DAX-1	nuclear receptor subfamily 0, group B, member 1	-1.53883	0.000303835
EMBV3_35761	PLP2	NULL	proteolipid protein 2 (colonic epithelium-enriched)	-1.539	0.00133599
EMBV3_00780	VBP1	MGC133551	von Hippel-Lindau binding protein 1	-1.5396	0.000960396
EMBV3_12195	NULL	NULL	Novel Transcribed Region; evidence: embryonic ESTs	-1.54022	0.00664934
EMBV3_32990	MID1IP1	MGC139575	MID1 interacting protein 1 (gastrulation specific G12 homolog (zebrafish))	-1.54024	0.000399609
EMBV3_03512	CPEB4	MGC159945	cytoplasmic polyadenylation element binding protein 4	-1.5405	3.51234e-05
EMBV3_41624	LOC100337056	NULL	aldo-keto reductase family 1, member C3 (3-alpha hydroxysteroid dehydrogenase, type II)-like	-1.54058	0.00172532
EMBV3_32069	KLHL26	NULL	kelch-like 26 (Drosophila)	-1.5407	3.75261e-05
EMBV3_25961	LOC510901	NULL	similar to olfactory receptor MOR228-3	-1.54073	0.000593096
EMBV3_42354	SLC39A8	NULL	solute carrier family 39 (zinc transporter), member 8	-1.54109	7.46532e-05
EMBV3_19930	MASP2	NULL	mannan-binding lectin serine peptidase 2	-1.54161	6.91946e-06
EMBV3_07334	LOC781612	NULL	similar to ribosomal protein S4, X-linked X	-1.54178	0.00129216
EMBV3_39138	NOS2	NOS2A iNOS	nitric oxide synthase 2, inducible	-1.54183	3.61427e-05
EMBV3_20426	TTLL5	TTLL10	similar to tubulin tyrosine ligase-like family, member 5	-1.54278	0.000213132
EMBV3_12862	LOC789485	NULL	similar to Notch homolog 3	-1.54356	7.83215e-05
EMBV3_17098	NULL	NULL	Novel Transcribed Region; evidence: embryonic ESTs	-1.54388	5.2244e-05
EMBV3_20094	NULL	NULL	Novel Transcribed Region; evidence: embryonic ESTs	-1.54412	1.58965e-05
EMBV3_29906	KPNA3	NULL	karyopherin alpha 3 (importin alpha 4)	-1.54455	0.000808147
EMBV3_18014	LMO4	MGC128977	LIM domain only 4	-1.54456	0.000189761
EMBV3_23921	NULL	NULL	Novel Transcribed Region; evidence: embryonic ESTs	-1.54586	0.00108097
EMBV3_22784	RPS27	MGC137064	ribosomal protein S27	-1.54605	0.000127521
EMBV3_01186	NULL	NULL	Novel Transcribed Region; evidence: embryonic ESTs	-1.54612	0.000199747
EMBV3_37184	CCRN4L	NOC	CCR4 carbon catabolite repression 4-like (S. cerevisiae)	-1.54649	9.08938e-05
EMBV3_13952	ERH	MGC128307	enhancer of rudimentary homolog (Drosophila)	-1.54659	6.10844e-05
EMBV3_14707	CLCN4	NULL	chloride channel 4	-1.54691	3.74206e-05
EMBV3_41627	SYT11	MGC152070	synaptotagmin XI	-1.54705	0.000163748
EMBV3_35738	DUSP26	MGC139846	dual specificity phosphatase 26 (putative)	-1.54706	0.00313779
EMBV3_03892	NULL	NULL	Novel Transcribed Region; evidence: embryonic ESTs	-1.54816	0.000136942
EMBV3_02308	TXNRD1	NULL	thioredoxin reductase 1	-1.54846	1.15991e-05
EMBV3_16619	MAGEH1	NULL	melanoma antigen family H, 1	-1.54928	0.000121127
EMBV3_35870	PAGE4	MGC157399	P antigen family, member 4 (prostate associated)	-1.54966	0.000127182
EMBV3_18700	NULL	NULL	Novel Transcribed Region; evidence: embryonic ESTs	-1.54979	0.000271134
EMBV3_31345	TMEM51	MGC152450	transmembrane protein 51	-1.54984	1.58243e-05
EMBV3_03651	NULL	NULL	Novel Transcribed Region; evidence: embryonic ESTs	-1.55	0.000265877
EMBV3_02894	DTX3	NULL	deltex homolog 3 (Drosophila)	-1.55023	6.15217e-05
EMBV3_38784	LOC783832	NULL	similar to dynein light chain 1	-1.55042	1.91579e-05
EMBV3_20023	NULL	NULL	Novel Transcribed Region; evidence: embryonic ESTs	-1.55046	7.55093e-05
EMBV3_06590	ABCB7	NULL	ATP-binding cassette, sub-family B (MDR/TAP), member 7	-1.5509	0.000140808
EMBV3_25324	ZNF394	NULL	zinc finger protein 394	-1.55125	0.00120015
EMBV3_26120	THPO	NULL	thrombopoietin	-1.55181	8.86169e-05
EMBV3_16507	DPYSL2	CRMP-2 DRP-2 TOAD-64	dihydropyrimidinase-like 2	-1.55325	8.81092e-05
EMBV3_27520	NCAPH	BRRN1 MGC127159	non-SMC condensin I complex, subunit H	-1.55351	0.000757164
EMBV3_09162	C5H12ORF57	MGC134499	chromosome 12 open reading frame 57 ortholog	-1.55371	0.000706049
EMBV3_40786	C3H1orf141	C1orf141 MGC137116	chromosome 1 open reading frame 141 ortholog	-1.55377	5.5302e-06
EMBV3_24131	NULL	NULL	Novel Transcribed Region; evidence: embryonic ESTs	-1.55379	0.000481294
EMBV3_03011	MAGEB16	NULL	melanoma antigen family B, 16	-1.55434	2.07746e-05
EMBV3_34233	NULL	NULL	Novel Transcribed Region; evidence: embryonic ESTs	-1.55462	0.000132907
EMBV3_24008	POLR2K	MGC128521	polymerase (RNA) II (DNA directed) polypeptide K, 7.0kDa	-1.55654	0.00020593
EMBV3_11092	LOC100301024	NULL	similar to histone cluster 1, H2bd	-1.55679	1.27981e-05
EMBV3_14698	LOC787476	NULL	hypothetical LOC787476	-1.5574	3.85364e-05
EMBV3_07747	NULL	NULL	Novel Transcribed Region; evidence: embryonic ESTs	-1.55766	0.000219473
EMBV3_20071	LOC506707	NULL	similar to complement component 4 binding protein, alpha chain	-1.55779	1.04486e-05
EMBV3_09997	GULO	MGC128250	L-gulono-gamma-lactone oxidase	-1.55785	3.64267e-06
EMBV3_36419	NULL	NULL	Novel Transcribed Region; evidence: embryonic ESTs	-1.55789	0.000150457
EMBV3_03319	NULL	NULL	Novel Transcribed Region; evidence: embryonic ESTs	-1.55794	0.000807661
EMBV3_09568	TMEM200C	NULL	transmembrane protein 200C	-1.55806	0.00178693
EMBV3_22323	NULL	NULL	Novel Transcribed Region; evidence: embryonic ESTs	-1.55816	2.49045e-05
EMBV3_24842	MED12	NULL	mediator complex subunit 12	-1.5585	6.14748e-05
EMBV3_12439	LYPD1	MGC137590	LY6/PLAUR domain containing 1	-1.55852	0.000108437
EMBV3_28547	PABPC4	MGC139030	poly(A) binding protein, cytoplasmic 4 (inducible form)	-1.55856	2.41094e-05
EMBV3_18776	KLHL24	NULL	kelch-like 24 (Drosophila)	-1.55956	0.000323251
EMBV3_23664	LOC100140788	NULL	similar to zinc finger protein 596	-1.56078	0.000123461
EMBV3_14821	LOC516666	NULL	similar to Ferritin heavy chain (Ferritin H subunit)	-1.56108	0.000247785
EMBV3_06517	NULL	NULL	Novel Transcribed Region; evidence: embryonic ESTs	-1.56232	1.05039e-05
EMBV3_15760	LOC617571	NULL	similar to olfactory receptor Olfr17	-1.56242	5.49754e-05
EMBV3_29942	GLIPR1L1	MGC133885	GLI pathogenesis-related 1 like 1	-1.5632	8.08729e-05
EMBV3_25150	CAMK2N1	NULL	calcium/calmodulin-dependent protein kinase II inhibitor 1	-1.56333	0.00110339
EMBV3_37306	NULL	NULL	Novel Transcribed Region; evidence: embryonic ESTs	-1.56377	4.96818e-05
EMBV3_05747	CNR2	NULL	cannabinoid receptor 2 (macrophage)	-1.56388	2.37037e-05
EMBV3_22102	C28H10ORF116	MGC137003	chromosome 10 open reading frame 116 ortholog	-1.56436	9.77076e-05
EMBV3_00592	MGC148942	NULL	hypothetical LOC526913	-1.56562	8.86942e-06
EMBV3_34386	ABLIM1	NULL	actin binding LIM protein 1	-1.5658	9.08769e-07
EMBV3_03735	GIMAP1	MGC148396	GTPase, IMAP family member 1	-1.5661	0.000917867
EMBV3_14404	NULL	NULL	Novel Transcribed Region; evidence: embryonic ESTs	-1.5672	4.2931e-05
EMBV3_02684	DRAM1	DRAM FLJ11259	DNA-damage regulated autophagy modulator 1	-1.56776	3.02339e-05
EMBV3_04200	TOB1	MGC134447	transducer of ERBB2, 1	-1.56909	0.000256058
EMBV3_39973	NULL	NULL	Novel Transcribed Region; evidence: embryonic ESTs	-1.56919	9.99749e-05
EMBV3_31220	NULL	NULL	Novel Transcribed Region; evidence: embryonic ESTs	-1.5694	7.98054e-05
EMBV3_30913	MT4	MGC155050	metallothionein 4	-1.57021	0.00172413
EMBV3_08393	IL18	NULL	interleukin 18 (interferon-gamma-inducing factor)	-1.57128	0.000865839
EMBV3_40643	NULL	NULL	Novel Transcribed Region; evidence: embryonic ESTs	-1.57172	2.12913e-06
EMBV3_02037	NULL	NULL	Novel Transcribed Region; evidence: embryonic ESTs	-1.57226	0.000351089
EMBV3_12826	NULL	NULL	Novel Transcribed Region; evidence: embryonic ESTs	-1.57233	7.75963e-05
EMBV3_31656	LOC787094	NULL	similar to tescalcin	-1.57784	0.000115054
EMBV3_25769	DYNLL1	CDLC2 DNCL1	dynein, light chain, LC8-type 1	-1.57825	3.9149e-05
EMBV3_13446	LGALS7	NULL	similar to lectin, galactose binding, soluble 7	-1.57835	0.000120112
EMBV3_37932	ANKRD28	NULL	ankyrin repeat domain 28	-1.57876	0.000762628
EMBV3_11892	NULL	NULL	Novel Transcribed Region; evidence: embryonic ESTs	-1.57893	4.07815e-05
EMBV3_05660	NULL	NULL	Novel Transcribed Region; evidence: embryonic ESTs	-1.58138	0.000120954
EMBV3_35645	SLC10A4	MGC151597	solute carrier family 10 (sodium/bile acid cotransporter family), member 4	-1.58251	0.00187592
EMBV3_35129	NULL	NULL	Novel Transcribed Region; evidence: embryonic ESTs	-1.58295	2.29998e-05
EMBV3_08841	NULL	NULL	Novel Transcribed Region; evidence: embryonic ESTs	-1.58327	5.05032e-05
EMBV3_31183	KIAA1826	MGC128535	hypothetical protein LOC511226	-1.58343	5.70544e-05
EMBV3_24198	RPL36A	MGC126932 MGC128327	ribosomal protein L36a	-1.58418	1.85951e-05
EMBV3_04934	ULBP1	NULL	UL16 binding protein 1	-1.58431	0.000190787
EMBV3_05132	LOC513767	MGC157333	phosphatidylcholine transfer protein-like	-1.5847	3.78313e-05
EMBV3_18146	TMEM126A	MGC133598	transmembrane protein 126A	-1.58505	1.95793e-05
EMBV3_42740	POLR1D	NULL	polymerase (RNA) I polypeptide D, 16kDa	-1.58513	0.000557542
EMBV3_40653	NULL	NULL	Novel Transcribed Region; evidence: embryonic ESTs	-1.58571	6.96399e-05
EMBV3_38005	LOC783463	NULL	similar to ribosomal protein S4, X-linked X	-1.58573	0.000129178
EMBV3_13176	NULL	NULL	Novel Transcribed Region; evidence: embryonic ESTs	-1.58622	0.000159431
EMBV3_24835	NULL	NULL	Novel Transcribed Region; evidence: embryonic ESTs	-1.58682	0.0027096
EMBV3_32326	MTFR1	MGC127123	mitochondrial fission regulator 1	-1.58692	5.04508e-05
EMBV3_12043	ZNF165	MGC140342	zinc finger protein 165	-1.58738	9.55841e-05
EMBV3_17194	CCNA1	NULL	cyclin A1	-1.58756	0.000788852
EMBV3_40477	NULL	NULL	Novel Transcribed Region; evidence: embryonic ESTs	-1.58785	0.000317848
EMBV3_05400	NULL	NULL	Novel Transcribed Region; evidence: embryonic ESTs	-1.58802	0.000473264
EMBV3_21019	SQLE	NULL	squalene epoxidase	-1.58847	1.05872e-05
EMBV3_33431	SMOC1	NULL	SPARC related modular calcium binding 1	-1.58904	7.80186e-05
EMBV3_13785	CNN3	NULL	calponin 3, acidic	-1.5891	0.000178469
EMBV3_23176	CHCHD9	MGC126935	coiled-coil-helix-coiled-coil-helix domain containing 9	-1.58934	0.000137676
EMBV3_00307	HSPB1	NULL	heat shock 27kDa protein 1	-1.58968	0.0020927
EMBV3_35370	OFD1	NULL	oral-facial-digital syndrome 1	-1.58995	1.17599e-05
EMBV3_35391	FRG1	NULL	FSHD region gene 1	-1.59113	0.000456383
EMBV3_38527	LPO	NULL	lactoperoxidase	-1.5916	0.000424933
EMBV3_42424	NGDN	MGC137193	neuroguidin, EIF4E binding protein	-1.59209	5.01285e-05
EMBV3_02927	LOC539246	NULL	similar to C1orf51 protein	-1.59359	0.000166194
EMBV3_27821	LOC100139916	NULL	similar to interleukin 32	-1.59413	0.00345255
EMBV3_11990	GNB5	MGC142963	guanine nucleotide binding protein (G protein), beta 5	-1.59439	0.00024386
EMBV3_18210	SLC17A7	NULL	solute carrier family 17 (sodium-dependent inorganic phosphate cotransporter), member 7	-1.59514	2.18031e-05
EMBV3_22232	FAM96B	NULL	family with sequence similarity 96, member B	-1.59679	0.000444532
EMBV3_37957	BNIP3L	MGC127933	BCL2/adenovirus E1B 19kDa interacting protein 3-like	-1.59758	5.16181e-05
EMBV3_42290	PNRC1	MGC127914	proline-rich nuclear receptor coactivator 1	-1.59824	0.000166338
EMBV3_31781	NULL	NULL	Novel Transcribed Region; evidence: embryonic ESTs	-1.59939	1.97777e-06
EMBV3_25830	NULL	NULL	Novel Transcribed Region; evidence: embryonic ESTs	-1.6001	0.000415813
EMBV3_31699	LOC100335305	NULL	ribosomal protein S29-like	-1.60422	0.000292504
EMBV3_26654	SLA2	NULL	Src-like-adaptor 2	-1.60555	7.20993e-06
EMBV3_02762	BHMT	MGC137173	betaine-homocysteine methyltransferase	-1.60559	0.0010374
EMBV3_02549	NULL	NULL	Novel Transcribed Region; evidence: embryonic ESTs	-1.60565	3.98915e-06
EMBV3_08751	RAB40B	MGC165968	RAB40B, member RAS oncogene family	-1.60672	7.44312e-05
EMBV3_05815	NULL	NULL	Novel Transcribed Region; evidence: embryonic ESTs	-1.60734	0.000135866
EMBV3_18588	ACOT13	MGC152510 THEM2	acyl-CoA thioesterase 13	-1.60757	0.000863675
EMBV3_12797	NULL	NULL	Novel Transcribed Region; evidence: embryonic ESTs	-1.60764	3.06861e-05
EMBV3_39583	ART3	MGC127820	ADP-ribosyltransferase 3	-1.60872	0.0031446
EMBV3_06596	NULL	NULL	Novel Transcribed Region; evidence: embryonic ESTs	-1.60895	6.24222e-05
EMBV3_30544	NULL	NULL	Novel Transcribed Region; evidence: embryonic ESTs	-1.60924	0.000202527
EMBV3_27210	LOC784058	NULL	similar to dynein light chain 1	-1.60936	8.2731e-05
EMBV3_14589	NULL	NULL	Novel Transcribed Region; evidence: embryonic ESTs	-1.60968	7.19355e-05
EMBV3_03448	NULL	NULL	Novel Transcribed Region; evidence: embryonic ESTs	-1.60997	5.32353e-05
EMBV3_43073	LOC787574	NULL	similar to olfactory receptor, family 7, subfamily A, member 17	-1.61005	6.62545e-05
EMBV3_21464	MAOB	MGC139719	monoamine oxidase B	-1.61061	0.000260755
EMBV3_02494	NULL	NULL	Novel Transcribed Region; evidence: embryonic ESTs	-1.61077	2.13332e-05
EMBV3_27312	IL27RA	MGC148948	interleukin 27 receptor, alpha	-1.61182	0.00103269
EMBV3_21561	NULL	NULL	Novel Transcribed Region; evidence: embryonic ESTs	-1.61187	2.93547e-05
EMBV3_35174	ZBTB9	NULL	zinc finger and BTB domain containing 9	-1.61284	0.00032079
EMBV3_28049	PCDH8	NULL	protocadherin 8	-1.61391	0.00201887
EMBV3_31380	SHE	MGC149000	Src homology 2 domain containing E	-1.61423	3.34285e-05
EMBV3_36703	SUHW2	NULL	suppressor of hairy wing homolog 2	-1.61431	0.00371887
EMBV3_34032	NULL	NULL	Novel Transcribed Region; evidence: embryonic ESTs	-1.61438	0.000552307
EMBV3_12867	RABL5	NULL	RAB, member RAS oncogene family-like 5	-1.6146	1.65422e-06
EMBV3_16757	ZNF503	NULL	zinc finger protein 503	-1.61466	0.000931848
EMBV3_30531	RAD21	MGC128995	RAD21 homolog (S. pombe)	-1.61509	1.37124e-05
EMBV3_03020	NULL	NULL	Novel Transcribed Region; evidence: embryonic ESTs	-1.61555	2.43909e-05
EMBV3_23083	C1QL2	NULL	complement component 1, q subcomponent-like 2	-1.61556	8.38858e-05
EMBV3_38120	NULL	NULL	Novel Transcribed Region; evidence: embryonic ESTs	-1.61569	0.000790814
EMBV3_20292	NULL	NULL	Novel Transcribed Region; evidence: embryonic ESTs	-1.6166	0.000280748
EMBV3_15309	LOC100296410	NULL	hypothetical protein LOC100296410	-1.61742	0.000312279
EMBV3_14306	LOC100294977	NULL	hypothetical protein LOC100294977	-1.6181	0.000314858
EMBV3_25612	MGC148328	NULL	hypothetical protein LOC783058	-1.61816	0.139776
EMBV3_32173	BCAP31	NULL	B-cell receptor-associated protein 31	-1.62072	1.09329e-05
EMBV3_26077	MCC	MGC139266	mutated in colorectal cancers	-1.62077	2.81499e-06
EMBV3_01636	FUNDC1	NULL	FUN14 domain containing 1	-1.62101	2.16482e-05
EMBV3_13598	THY1	MGC128895	Thy-1 cell surface antigen	-1.62143	9.29806e-07
EMBV3_20592	ABO	NULL	ABO blood group (transferase A, alpha 1-3-N-acetylgalactosaminyltransferase; transferase B, alpha 1-3-galactosyltransferase)	-1.62167	0.00017379
EMBV3_38354	HSPB1	NULL	heat shock 27kDa protein 1	-1.62195	0.000180544
EMBV3_42767	MAP2	NULL	microtubule-associated protein 2	-1.62326	0.00116329
EMBV3_14523	LOC515540	NULL	similar to olfactory receptor 376	-1.6237	7.49631e-06
EMBV3_41455	LOC100295767	NULL	hypothetical protein LOC100295767	-1.62518	0.000520486
EMBV3_32757	RAB7L1	MGC148495	RAB7, member RAS oncogene family-like 1	-1.62548	0.000216064
EMBV3_07271	LOC525510	NULL	similar to F-box protein 27	-1.62595	0.000556344
EMBV3_43238	LOC614423	NULL	similar to phosphoglycerate mutase 1 (brain)	-1.62666	1.53002e-06
EMBV3_04468	CETN2	MGC133801	centrin, EF-hand protein, 2	-1.62708	0.000904074
EMBV3_23885	MS4A8B	MGC127193	membrane-spanning 4-domains, subfamily A, member 8B	-1.62807	6.63313e-05
EMBV3_05048	NULL	NULL	Novel Transcribed Region; evidence: embryonic ESTs	-1.62854	0.000408638
EMBV3_19655	NULL	NULL	Novel Transcribed Region; evidence: embryonic ESTs	-1.62857	2.09474e-06
EMBV3_03201	2014-09-04	MGC127947	septin 4	-1.62937	0.000191925
EMBV3_29336	NULL	NULL	Novel Transcribed Region; evidence: embryonic ESTs	-1.62968	0.000119252
EMBV3_12255	NULL	NULL	Novel Transcribed Region; evidence: embryonic ESTs	-1.6302	9.25643e-05
EMBV3_29916	TPST1	MGC143139	tyrosylprotein sulfotransferase 1	-1.63029	0.000232576
EMBV3_24337	NULL	NULL	Novel Transcribed Region; evidence: embryonic ESTs	-1.63054	8.99752e-07
EMBV3_21580	MGC140754	NULL	hypothetical LOC508613	-1.63066	0.000207767
EMBV3_03198	LOC510083	NULL	similar to dedicator of cytokinesis 2	-1.63086	1.44597e-06
EMBV3_07178	LOC531776	NULL	similar to Ladybird homeobox corepressor 1 (LBX1 corepressor 1)	-1.63101	1.44896e-05
EMBV3_27701	TMEM47	NULL	transmembrane protein 47	-1.63155	0.000644096
EMBV3_42627	CYP17A1	CYP17 MGC134213 P450c17	cytochrome P450, subfamily XVII	-1.63184	2.24943e-06
EMBV3_02003	SIX3	NULL	SIX homeobox 3	-1.63238	6.40448e-06
EMBV3_43621	PRAF2	MGC137493	PRA1 domain family, member 2	-1.63396	2.44384e-06
EMBV3_34593	NULL	NULL	Novel Transcribed Region; evidence: embryonic ESTs	-1.63452	0.000502785
EMBV3_20095	LOC782892	NULL	similar to Rhox homeobox family, member 1	-1.63479	0.00120552
EMBV3_43166	NULL	NULL	Novel Transcribed Region; evidence: embryonic ESTs	-1.63499	1.34015e-06
EMBV3_27055	NULL	NULL	Novel Transcribed Region; evidence: embryonic ESTs	-1.63512	7.69063e-05
EMBV3_01568	C12orf54	MGC127966	chromosome 12 open reading frame 54 ortholog	-1.63562	1.22835e-05
EMBV3_24981	LOC522449	NULL	hypothetical LOC522449	-1.63652	2.19641e-05
EMBV3_29628	NULL	NULL	Novel Transcribed Region; evidence: embryonic ESTs	-1.63686	2.80731e-06
EMBV3_35650	FOXC2	NULL	forkhead box C2 (MFH-1, mesenchyme forkhead 1)	-1.63718	0.000129597
EMBV3_35352	NULL	NULL	Novel Transcribed Region; evidence: embryonic ESTs	-1.63868	4.3281e-05
EMBV3_08940	LDOC1	NULL	leucine zipper, down-regulated in cancer 1	-1.63871	0.00131999
EMBV3_34653	NULL	NULL	Novel Transcribed Region; evidence: embryonic ESTs	-1.6388	0.000605857
EMBV3_28218	LOC100337161	NULL	kinesin family member 1B-like	-1.63889	5.16207e-06
EMBV3_26134	LOC616776	NULL	similar to histone cluster 1, H2bd	-1.63906	5.37235e-05
EMBV3_27804	SDR9C7	MGC151815 SDR-O	short chain dehydrogenase/reductase family 9C, member 7	-1.63912	7.04154e-06
EMBV3_11410	INA	MGC142838	internexin neuronal intermediate filament protein, alpha	-1.6395	4.5923e-05
EMBV3_06612	NULL	NULL	Novel Transcribed Region; evidence: embryonic ESTs	-1.63991	0.00117612
EMBV3_36435	SNRPC	MGC134384	small nuclear ribonucleoprotein polypeptide C	-1.64009	1.41273e-05
EMBV3_20202	IFNAR1	NULL	interferon, alpha; receptor	-1.64034	6.2087e-05
EMBV3_22454	ZNF391	NULL	zinc finger protein 391	-1.64035	1.1157e-05
EMBV3_11651	CHRM4	MGC159876	cholinergic receptor, muscarinic 4	-1.6419	7.71046e-05
EMBV3_33032	HMGB3	MGC133786	high-mobility group box 3	-1.64214	0.00143338
EMBV3_09483	NULL	NULL	Novel Transcribed Region; evidence: embryonic ESTs	-1.6423	3.79663e-06
EMBV3_26010	DKK3	NULL	dickkopf homolog 3 (Xenopus laevis)	-1.64383	2.42142e-05
EMBV3_36225	LYSMD2	NULL	LysM, putative peptidoglycan-binding, domain containing 2	-1.64415	2.47142e-05
EMBV3_33952	HSPB8	NULL	heat shock 22kDa protein 8	-1.64552	5.13609e-05
EMBV3_31098	NULL	NULL	Novel Transcribed Region; evidence: embryonic ESTs	-1.64552	0.0012895
EMBV3_10874	LOC532427	NULL	similar to tigger transposable element derived 2	-1.64622	0.000258401
EMBV3_20466	TBC1D4	NULL	TBC1 domain family, member 4	-1.64672	4.7149e-05
EMBV3_23209	LOC510625	NULL	similar to olfactory receptor, family 7, subfamily A, member 17	-1.64759	2.58375e-05
EMBV3_16959	LOC784731	NULL	similar to ribosomal protein S4, X-linked X	-1.64803	9.80047e-05
EMBV3_21392	NULL	NULL	Novel Transcribed Region; evidence: embryonic ESTs	-1.64849	1.68836e-05
EMBV3_18779	AP1S2	AP1S1 MGC128457	adaptor-related protein complex 1, sigma 2 subunit	-1.64874	0.000385965
EMBV3_08015	LOC515853	NULL	similar to UPF0486 protein C1orf59 homolog	-1.64926	0.000142917
EMBV3_06004	WHAMM	NULL	WAS protein homolog associated with actin, golgi membranes and microtubules	-1.65051	0.00341914
EMBV3_31307	TOM1L1	MGC142395	target of myb1 (chicken)-like 1	-1.65132	0.000407133
EMBV3_32573	NULL	NULL	Novel Transcribed Region; evidence: embryonic ESTs	-1.65383	0.00010996
EMBV3_29650	MGC148942	NULL	hypothetical LOC526913	-1.65429	1.27891e-06
EMBV3_01514	BEND5	NULL	BEN domain containing 5	-1.65554	1.41441e-06
EMBV3_39266	LOC100336644	NULL	AU RNA binding protein/enoyl-Coenzyme A hydratase-like	-1.65602	0.000221887
EMBV3_12607	LOC100335965	NULL	dynein, light chain, LC8-type 2-like	-1.65701	2.84092e-05
EMBV3_04128	LOC616039	NULL	similar to Pancreatic trypsin inhibitor precursor (Basic protease inhibitor) (BPI) (BPTI) (Aprotinin)	-1.65795	9.15069e-05
EMBV3_08733	NULL	NULL	Novel Transcribed Region; evidence: embryonic ESTs	-1.658	3.95486e-06
EMBV3_05614	ARL4A	MGC127610	ADP-ribosylation factor-like 4A	-1.66044	4.5554e-06
EMBV3_27622	NULL	NULL	Novel Transcribed Region; evidence: embryonic ESTs	-1.66063	1.83665e-06
EMBV3_17058	NOTCH1	NULL	Notch homolog 1, translocation-associated (Drosophila)	-1.66169	0.000259715
EMBV3_22342	ICAM1	NULL	intercellular adhesion molecule 1	-1.6623	1.98217e-05
EMBV3_21155	LOC100296695	NULL	similar to X antigen family, member 5	-1.66237	3.19766e-05
EMBV3_22567	TSPAN6	MGC133784	tetraspanin 6	-1.66349	0.000368643
EMBV3_14762	SPI1	NULL	spleen focus forming virus (SFFV) proviral integration oncogene spi1	-1.66381	2.38178e-05
EMBV3_32478	NUCB1	MGC143428	nucleobindin 1	-1.66465	5.87379e-05
EMBV3_12916	UBE2B	MGC133582	ubiquitin-conjugating enzyme E2B (RAD6 homolog)	-1.66721	7.66932e-06
EMBV3_17223	MYOM1	NULL	myomesin 1, 185kDa	-1.66911	0.000292691
EMBV3_19771	NULL	NULL	Novel Transcribed Region; evidence: embryonic ESTs	-1.66956	0.000169613
EMBV3_22575	NULL	NULL	Novel Transcribed Region; evidence: embryonic ESTs	-1.66984	2.89356e-05
EMBV3_25835	NULL	NULL	Novel Transcribed Region; evidence: embryonic ESTs	-1.67109	5.87395e-07
EMBV3_41125	S100A4	NULL	S100 calcium binding protein A4	-1.67145	2.04631e-06
EMBV3_18763	GNG2	MGC137473	guanine nucleotide binding protein (G protein), gamma 2	-1.67175	0.000167356
EMBV3_39208	LOC100196901	NULL	hypothetical LOC100196901	-1.67625	4.51778e-05
EMBV3_10236	NULL	NULL	Novel Transcribed Region; evidence: embryonic ESTs	-1.67656	0.00165515
EMBV3_36222	TUBA4A	MGC139408	tubulin, alpha 4a	-1.6773	5.37124e-06
EMBV3_02151	CNIH4	MGC127199	cornichon homolog 4 (Drosophila)	-1.67755	5.06296e-06
EMBV3_00448	SLITRK1	NULL	SLIT and NTRK-like family, member 1	-1.67846	0.000597214
EMBV3_05230	LOC786299	NULL	similar to UL16 binding protein 3	-1.67878	0.000347694
EMBV3_18220	VDAC1P5	VDAC3 VDAC5P	voltage-dependent anion channel 1 pseudogene 5	-1.68015	4.26344e-06
EMBV3_10857	VSTM2A	MGC142894	V-set and transmembrane domain containing 2A	-1.68049	7.59085e-07
EMBV3_22624	NULL	NULL	Novel Transcribed Region; evidence: embryonic ESTs	-1.68081	5.41016e-07
EMBV3_10211	NULL	NULL	Novel Transcribed Region; evidence: embryonic ESTs	-1.682	1.27043e-06
EMBV3_04594	UCK2	NULL	uridine-cytidine kinase 2	-1.68323	0.00381542
EMBV3_34472	ATXN1L	NULL	ataxin 1-like	-1.68332	0.000352601
EMBV3_14987	SQSTM1	MGC127197	sequestosome 1	-1.68366	2.50734e-05
EMBV3_38633	LOC100137875	NULL	similar to MGC127538 protein	-1.68395	0.0011983
EMBV3_05078	LOC784270	NULL	similar to hCG2038584	-1.68462	2.36971e-06
EMBV3_23518	NULL	NULL	Novel Transcribed Region; evidence: embryonic ESTs	-1.68626	0.000122054
EMBV3_08781	ANKRD31	NULL	ankyrin repeat domain 31	-1.68656	9.12668e-05
EMBV3_03183	LOC100300759	NULL	hypothetical protein LOC100300759	-1.68874	4.02843e-05
EMBV3_27526	LARP6	MGC166388	La ribonucleoprotein domain family, member 6	-1.68967	1.68756e-05
EMBV3_37935	NULL	NULL	Novel Transcribed Region; evidence: embryonic ESTs	-1.69125	2.2048e-06
EMBV3_38231	LOC521580	NULL	similar to histone cluster 1, H2bd	-1.69251	0.00015071
EMBV3_35720	VSNL1	NULL	visinin-like 1	-1.69275	1.71966e-05
EMBV3_37878	NULL	NULL	Novel Transcribed Region; evidence: embryonic ESTs	-1.69338	2.80727e-06
EMBV3_42584	NULL	NULL	Novel Transcribed Region; evidence: embryonic ESTs	-1.69389	2.36261e-06
EMBV3_38084	NULL	NULL	Novel Transcribed Region; evidence: embryonic ESTs	-1.69414	9.92204e-05
EMBV3_38366	NULL	NULL	Novel Transcribed Region; evidence: embryonic ESTs	-1.69423	1.39884e-05
EMBV3_01603	RNASEH2B	NULL	ribonuclease H2, subunit B	-1.69445	3.83409e-06
EMBV3_13924	WASF1	WAVE1	WAS protein family, member 1	-1.69535	0.000382408
EMBV3_12455	CASP6	MGC127633	caspase 6, apoptosis-related cysteine peptidase	-1.69556	0.00102949
EMBV3_16891	NRN1	MGC137702	neuritin 1	-1.69624	0.000137811
EMBV3_15057	STAT2	NULL	signal transducer and activator of transcription 2, 113kDa	-1.69664	1.87588e-06
EMBV3_01778	NULL	NULL	Novel Transcribed Region; evidence: embryonic ESTs	-1.69699	1.20962e-05
EMBV3_12943	SYT13	NULL	synaptotagmin XIII	-1.69707	3.33954e-06
EMBV3_38931	BCAP31	NULL	B-cell receptor-associated protein 31	-1.699	2.85212e-05
EMBV3_21947	NULL	NULL	Novel Transcribed Region; evidence: embryonic ESTs	-1.69926	3.40647e-06
EMBV3_27466	TMSB4X	TMSB4	thymosin beta 4, X-linked	-1.70048	2.02873e-05
EMBV3_09967	CALCOCO2	NDP52	calcium binding and coiled-coil domain 2	-1.70142	5.00994e-06
EMBV3_19744	TEX12	MGC127869	testis expressed 12	-1.70232	2.90956e-06
EMBV3_04009	GPRASP1	MGC159823	G protein-coupled receptor associated sorting protein 1	-1.70278	4.52246e-05
EMBV3_00117	OTX2	NULL	orthodenticle homeobox 2	-1.70353	1.44061e-05
EMBV3_05824	ODC1	NULL	ornithine decarboxylase 1	-1.70438	1.562e-06
EMBV3_17303	NULL	NULL	Novel Transcribed Region; evidence: embryonic ESTs	-1.70516	7.48076e-05
EMBV3_24946	NULL	NULL	Novel Transcribed Region; evidence: embryonic ESTs	-1.70527	1.68497e-06
EMBV3_08861	TRAF3IP2	C6ORF4 MGC134034	TRAF3 interacting protein 2	-1.70836	1.96416e-05
EMBV3_35805	NULL	NULL	Novel Transcribed Region; evidence: embryonic ESTs	-1.70862	0.00143033
EMBV3_13587	NULL	NULL	Novel Transcribed Region; evidence: embryonic ESTs	-1.70918	0.00912683
EMBV3_35211	NULL	NULL	Novel Transcribed Region; evidence: embryonic ESTs	-1.70947	9.53172e-05
EMBV3_41722	NULL	NULL	Novel Transcribed Region; evidence: embryonic ESTs	-1.70958	8.07692e-06
EMBV3_31881	GFRA1	MGC166219	GDNF family receptor alpha 1	-1.71051	4.91111e-06
EMBV3_24728	CBLN4	MGC154968	cerebellin 4 precursor	-1.71081	3.91278e-05
EMBV3_24121	BAALC	MGC142796	brain and acute leukemia, cytoplasmic	-1.71113	2.21579e-05
EMBV3_03734	CLSTN3	MGC140714	calsyntenin 3	-1.71181	6.2908e-06
EMBV3_00093	IRAK1BP1	MGC133572	interleukin-1 receptor-associated kinase 1 binding protein 1	-1.712	8.28175e-06
EMBV3_14997	NGFRAP1	BEX3	nerve growth factor receptor (TNFRSF16) associated protein 1	-1.71263	3.8838e-05
EMBV3_05446	TRIM43	TRIM43B	tripartite motif-containing 43	-1.71301	0.00190607
EMBV3_26934	LOC539009	NULL	similar to Ras-related GTP binding A	-1.71413	3.99098e-05
EMBV3_42852	NULL	NULL	Novel Transcribed Region; evidence: embryonic ESTs	-1.715	2.26949e-05
EMBV3_11174	LOC786573	NULL	similar to olfactory receptor Olfr367	-1.71652	1.43149e-06
EMBV3_35979	PGA5	pga	pepsinogen 5, group I (pepsinogen A)	-1.71763	0.00210723
EMBV3_37417	LOC100336686	NULL	hypothetical protein LOC100336686	-1.71797	2.02494e-05
EMBV3_29126	NULL	NULL	Novel Transcribed Region; evidence: embryonic ESTs	-1.71912	3.30325e-05
EMBV3_06787	NULL	NULL	Novel Transcribed Region; evidence: embryonic ESTs	-1.71933	3.539e-05
EMBV3_38476	NULL	NULL	Novel Transcribed Region; evidence: embryonic ESTs	-1.72144	7.85415e-07
EMBV3_33815	SMYD3	MGC142645	SET and MYND domain containing 3	-1.72184	1.48654e-06
EMBV3_29450	ADD3	MGC139783	adducin 3 (gamma)	-1.7236	1.88583e-05
EMBV3_08914	CTGF	MGC138005	connective tissue growth factor	-1.72516	4.72955e-05
EMBV3_43389	NULL	NULL	Novel Transcribed Region; evidence: embryonic ESTs	-1.72781	4.02695e-05
EMBV3_33228	LOC514680	NULL	similar to mCG7611	-1.73079	2.93e-05
EMBV3_12106	NULL	NULL	Novel Transcribed Region; evidence: embryonic ESTs	-1.73104	1.16781e-05
EMBV3_41919	WBSCR22	MGC133842	Williams Beuren syndrome chromosome region 22 protein	-1.73109	1.23145e-05
EMBV3_07917	ABCB1	MDR1	ATP-binding cassette, sub-family B (MDR/TAP), member 1	-1.7321	5.80933e-05
EMBV3_10907	UPRT	NULL	uracil phosphoribosyltransferase (FUR1) homolog (S. cerevisiae)	-1.73267	8.46641e-07
EMBV3_02954	NULL	NULL	Novel Transcribed Region; evidence: embryonic ESTs	-1.73281	1.84566e-05
EMBV3_17767	TMEM37	MGC126930	transmembrane protein 37	-1.73283	0.000569265
EMBV3_17864	TRIM38	MGC128967	tripartite motif-containing 38	-1.73298	0.000301913
EMBV3_29197	EPB41L1	NULL	erythrocyte membrane protein band 4.1-like 1	-1.73314	6.72393e-06
EMBV3_36516	LOC100297334	NULL	similar to armadillo repeat containing, X-linked 1	-1.73567	1.06369e-06
EMBV3_12959	HMOX1	HO-1	heme oxygenase (decycling) 1	-1.73664	0.00078671
EMBV3_34199	STK31	NULL	serine/threonine kinase 31	-1.73734	0.000308066
EMBV3_41096	RAB39B	MGC139619	RAB39B, member RAS oncogene family	-1.73772	2.28362e-06
EMBV3_07627	NULL	NULL	Novel Transcribed Region; evidence: embryonic ESTs	-1.73805	4.48377e-06
EMBV3_30478	XIST	NULL	X (inactive)-specific transcript	-1.73949	0.00123882
EMBV3_01844	SSR4	MGC133642	signal sequence receptor, delta (translocon-associated protein delta)	-1.74044	7.03958e-07
EMBV3_16406	CYP1A1	NULL	cytochrome P450, subfamily I (aromatic compound-inducible), polypeptide 1	-1.7406	5.05698e-06
EMBV3_29320	RNF113A	MGC138121 ZNF183	ring finger protein 113A	-1.74146	9.26118e-05
EMBV3_18349	AKIRIN2	Akirin-2 C9H6ORF166 MGC128934	akirin 2	-1.74217	1.00966e-05
EMBV3_08710	PACRGL	NULL	PARK2 co-regulated-like	-1.74307	3.70163e-05
EMBV3_42975	NULL	NULL	Novel Transcribed Region; evidence: embryonic ESTs	-1.74356	0.00216585
EMBV3_06745	NAP1L5	NULL	nucleosome assembly protein 1-like 5	-1.74411	7.12506e-08
EMBV3_11449	LOC527430	NULL	similar to Fth1 protein	-1.74569	1.8649e-06
EMBV3_17514	NULL	NULL	Novel Transcribed Region; evidence: embryonic ESTs	-1.74947	1.113e-06
EMBV3_26635	C24H18orf21	C18orf21	chromosome 18 open reading frame 21 ortholog	-1.74954	2.36821e-05
EMBV3_20001	NULL	NULL	Novel Transcribed Region; evidence: embryonic ESTs	-1.7505	1.90653e-05
EMBV3_07250	NULL	NULL	Novel Transcribed Region; evidence: embryonic ESTs	-1.75077	2.88984e-05
EMBV3_35482	CBLN1	NULL	cerebellin 1 precursor	-1.75153	0.000283803
EMBV3_34808	LOC100337143	NULL	melanoma antigen family B, 4-like	-1.75208	3.81869e-05
EMBV3_36729	NULL	NULL	Novel Transcribed Region; evidence: embryonic ESTs	-1.75222	1.87676e-05
EMBV3_43065	TCF7	MGC157143	transcription factor 7 (T-cell specific, HMG-box)	-1.75267	0.000747367
EMBV3_35066	NULL	NULL	Novel Transcribed Region; evidence: embryonic ESTs	-1.7528	1.98e-06
EMBV3_15239	ZNF280B	MGC133706	zinc finger protein 280B	-1.7531	0.00120748
EMBV3_04434	NULL	NULL	Novel Transcribed Region; evidence: embryonic ESTs	-1.75337	7.42258e-05
EMBV3_31623	DHRS9	RDHL	dehydrogenase/reductase (SDR family) member 9	-1.75358	5.23056e-06
EMBV3_42221	NULL	NULL	Novel Transcribed Region; evidence: embryonic ESTs	-1.75469	2.34191e-07
EMBV3_23776	SNCA	MGC127560	synuclein, alpha (non A4 component of amyloid precursor)	-1.75474	0.00496984
EMBV3_18838	BTG3	MGC127685	BTG family, member 3	-1.75495	3.82935e-05
EMBV3_01442	NULL	NULL	Novel Transcribed Region; evidence: embryonic ESTs	-1.75711	1.38611e-06
EMBV3_03280	NULL	NULL	Novel Transcribed Region; evidence: embryonic ESTs	-1.75736	0.00018224
EMBV3_17884	LYZ1	LYSOZYME LYZ	lysozyme (renal amyloidosis)	-1.75931	0.0022377
EMBV3_11684	NULL	NULL	Novel Transcribed Region; evidence: embryonic ESTs	-1.76252	3.23654e-05
EMBV3_43394	NULL	NULL	Novel Transcribed Region; evidence: embryonic ESTs	-1.76363	2.7764e-07
EMBV3_25323	SESTD1	NULL	SEC14 and spectrin domains 1	-1.76409	7.30628e-06
EMBV3_20263	TRAF5	NULL	TNF receptor-associated factor 5	-1.76498	5.76075e-07
EMBV3_11280	PARM1	DKFZP564O0823 MGC152175	prostate androgen-regulated mucin-like protein 1	-1.7662	1.79113e-05
EMBV3_07650	PEX3	MGC166343 Peroxin-3	peroxisomal biogenesis factor 3	-1.76658	0.00413706
EMBV3_20735	NULL	NULL	Novel Transcribed Region; evidence: embryonic ESTs	-1.7667	3.4574e-07
EMBV3_19259	GTSF1	FAM112B MGC127830	gametocyte specific factor 1	-1.76699	3.29827e-05
EMBV3_30656	CRBN	MGC142805	cereblon	-1.76709	8.00844e-07
EMBV3_00552	LOC786046	NULL	similar to intelectin 2	-1.7673	8.73092e-07
EMBV3_05723	NULL	NULL	Novel Transcribed Region; evidence: embryonic ESTs	-1.7674	1.29119e-06
EMBV3_43374	NULL	NULL	Novel Transcribed Region; evidence: embryonic ESTs	-1.76942	1.77619e-06
EMBV3_09760	NULL	NULL	Novel Transcribed Region; evidence: embryonic ESTs	-1.77208	4.96946e-05
EMBV3_39144	LOC786521	NULL	similar to growth differentiation factor 3	-1.77324	0.000596886
EMBV3_30363	NULL	NULL	Novel Transcribed Region; evidence: embryonic ESTs	-1.77332	1.69875e-06
EMBV3_35167	NULL	NULL	Novel Transcribed Region; evidence: embryonic ESTs	-1.77538	1.18133e-05
EMBV3_01624	UBD	NULL	ubiquitin D	-1.77787	1.24118e-05
EMBV3_21725	NULL	NULL	Novel Transcribed Region; evidence: embryonic ESTs	-1.7797	3.79936e-07
EMBV3_24089	NULL	NULL	Novel Transcribed Region; evidence: embryonic ESTs	-1.78154	1.36788e-06
EMBV3_07344	NANOG	NULL	Nanog homeobox	-1.78287	0.00213213
EMBV3_02563	LOC100174924	NULL	hypothetical LOC100174924	-1.78319	1.69426e-05
EMBV3_08151	NULL	NULL	Novel Transcribed Region; evidence: embryonic ESTs	-1.78415	1.39415e-07
EMBV3_16637	ARMCX2	MGC137870	armadillo repeat containing, X-linked 2	-1.78562	5.81905e-05
EMBV3_15663	NULL	NULL	Novel Transcribed Region; evidence: embryonic ESTs	-1.78659	8.15294e-06
EMBV3_02377	SPARC	MGC128090	secreted protein, acidic, cysteine-rich (osteonectin)	-1.78691	2.03455e-07
EMBV3_00736	NULL	NULL	Novel Transcribed Region; evidence: embryonic ESTs	-1.78707	6.76792e-05
EMBV3_14644	HBB	NULL	hemoglobin, beta	-1.78802	2.18198e-05
EMBV3_07176	HS3ST2	NULL	heparan sulfate (glucosamine) 3-O-sulfotransferase 2	-1.78843	0.00183744
EMBV3_15764	NULL	NULL	Novel Transcribed Region; evidence: embryonic ESTs	-1.78967	3.51137e-06
EMBV3_25515	FOXA2	HNF-3b	forkhead box A2	-1.79106	8.90778e-06
EMBV3_03604	NULL	NULL	Novel Transcribed Region; evidence: embryonic ESTs	-1.79174	1.28177e-06
EMBV3_01226	LOC100300099	NULL	hypothetical LOC100300099	-1.79371	6.64178e-08
EMBV3_19914	LOC616319	NULL	similar to SLC25A3 protein	-1.79399	7.93333e-07
EMBV3_35659	MYLIP	MGC159760	myosin regulatory light chain interacting protein	-1.79534	0.000442284
EMBV3_31951	LOC100295969	NULL	similar to L-lactate dehydrogenase B	-1.79685	1.02505e-05
EMBV3_23415	NULL	NULL	Novel Transcribed Region; evidence: embryonic ESTs	-1.79848	1.46105e-05
EMBV3_02702	NULL	NULL	Novel Transcribed Region; evidence: embryonic ESTs	-1.79947	7.04009e-05
EMBV3_43167	NULL	NULL	Novel Transcribed Region; evidence: embryonic ESTs	-1.80045	3.61739e-06
EMBV3_35377	NULL	NULL	Novel Transcribed Region; evidence: embryonic ESTs	-1.80066	2.64555e-07
EMBV3_15330	LOC100270684	NULL	hypothetical protein LOC100270684	-1.80091	2.50055e-07
EMBV3_16822	SLC38A5	MGC139490 SN2	solute carrier family 38, member 5	-1.80097	1.01738e-05
EMBV3_23559	LOC100336994	NULL	zinc finger protein 280B-like	-1.802	0.00121912
EMBV3_36863	LOC782971	NULL	similar to histone cluster 1, H2bd	-1.80381	2.11862e-05
EMBV3_35502	MLLT11	MGC140745	myeloid/lymphoid or mixed-lineage leukemia (trithorax homolog, Drosophila); translocated to, 11	-1.80578	2.30267e-07
EMBV3_12578	NULL	NULL	Novel Transcribed Region; evidence: embryonic ESTs	-1.80589	1.01096e-06
EMBV3_25355	NULL	NULL	Novel Transcribed Region; evidence: embryonic ESTs	-1.80716	1.67197e-06
EMBV3_37858	TMSB4X	NULL	thymosin beta 4, X-linked	-1.80761	1.67079e-06
EMBV3_19602	LOC511494	NULL	similar to RAP30	-1.80961	2.99035e-05
EMBV3_12221	LOC782608	NULL	similar to Zinc finger protein 280B	-1.81053	0.000326661
EMBV3_22132	NULL	NULL	Novel Transcribed Region; evidence: embryonic ESTs	-1.81091	8.36677e-06
EMBV3_26729	NULL	NULL	Novel Transcribed Region; evidence: embryonic ESTs	-1.81251	7.9327e-07
EMBV3_27748	NULL	NULL	Novel Transcribed Region; evidence: embryonic ESTs	-1.81273	3.3696e-07
EMBV3_42117	LOC785540	NULL	similar to cytochrome P450, family 2, subfamily C, polypeptide 19	-1.81374	6.63683e-06
EMBV3_00376	NULL	NULL	Novel Transcribed Region; evidence: embryonic ESTs	-1.8143	1.07056e-05
EMBV3_31450	NULL	NULL	Novel Transcribed Region; evidence: embryonic ESTs	-1.81877	2.07123e-05
EMBV3_15105	AHCY	MGC128223	adenosylhomocysteinase	-1.82108	0.000144919
EMBV3_09634	NULL	NULL	Novel Transcribed Region; evidence: embryonic ESTs	-1.8228	4.51002e-07
EMBV3_42817	ABHD4	MGC137222	abhydrolase domain containing 4	-1.82343	9.72524e-08
EMBV3_04721	SAT1	MGC127572 SAT	spermidine/spermine N1-acetyltransferase 1	-1.82544	1.7241e-05
EMBV3_27767	NULL	NULL	Novel Transcribed Region; evidence: embryonic ESTs	-1.83097	6.57738e-06
EMBV3_00486	CNIH4	MGC127199	cornichon homolog 4 (Drosophila)	-1.83104	8.5063e-06
EMBV3_19474	FNBP1	NULL	formin binding protein 1	-1.83189	4.90817e-05
EMBV3_29749	ENPP2	MGC142749	ectonucleotide pyrophosphatase/phosphodiesterase 2	-1.8331	8.18217e-06
EMBV3_37227	LOC613370	NULL	similar to high-mobility group box 3	-1.83583	9.36924e-05
EMBV3_14649	NULL	NULL	Novel Transcribed Region; evidence: embryonic ESTs	-1.83603	2.86208e-06
EMBV3_25971	LOC522146	NULL	similar to cytochrome P450, family 2, subfamily C, polypeptide 19	-1.83648	6.95313e-06
EMBV3_36359	NULL	NULL	Novel Transcribed Region; evidence: embryonic ESTs	-1.83797	4.70871e-07
EMBV3_08985	NULL	NULL	Novel Transcribed Region; evidence: embryonic ESTs	-1.83929	1.9721e-06
EMBV3_41065	GZMB	NULL	granzyme B (granzyme 2, cytotoxic T-lymphocyte-associated serine esterase 1)	-1.83967	0.000171207
EMBV3_23662	NULL	NULL	Novel Transcribed Region; evidence: embryonic ESTs	-1.8406	5.39692e-07
EMBV3_26105	NULL	NULL	Novel Transcribed Region; evidence: embryonic ESTs	-1.8423	7.97853e-08
EMBV3_01098	MAPK1IP1L	C14orf32 MGC140801	mitogen-activated protein kinase 1 interacting protein 1-like	-1.84564	0.00046113
EMBV3_27982	NULL	NULL	Novel Transcribed Region; evidence: embryonic ESTs	-1.85036	6.13342e-07
EMBV3_06430	SPIN2	NULL	spindlin family, member 2	-1.85315	8.74266e-05
EMBV3_42234	NULL	NULL	Novel Transcribed Region; evidence: embryonic ESTs	-1.85609	3.19193e-06
EMBV3_02362	PAN3	MGC152005	PAN3 poly(A) specific ribonuclease subunit homolog (S. cerevisiae)	-1.8572	1.73399e-06
EMBV3_30226	LOC100296768	NULL	similar to histone cluster 1, H2bd	-1.85785	0.000137564
EMBV3_13928	LOC782922	NULL	similar to prostaglandin F synthetase II	-1.86171	3.02537e-06
EMBV3_08566	LOC510631	NULL	similar to Heterogeneous nuclear ribonucleoproteins A2/B1 (hnRNP A2 / hnRNP B1)	-1.86199	0.000206243
EMBV3_01707	TXNDC9	MGC140804	thioredoxin domain containing 9	-1.86305	6.1516e-07
EMBV3_22747	CRISPLD2	NULL	cysteine-rich secretory protein LCCL domain containing 2	-1.86338	1.98296e-05
EMBV3_22233	S100B	MGC128275	S100 calcium binding protein B	-1.86902	5.93626e-07
EMBV3_19278	DOCK10	NULL	dedicator of cytokinesis 10	-1.87009	6.44585e-05
EMBV3_17292	NULL	NULL	Novel Transcribed Region; evidence: embryonic ESTs	-1.87264	4.55475e-08
EMBV3_25201	PDK3	MGC166016	pyruvate dehydrogenase kinase, isozyme 3	-1.87285	5.72078e-05
EMBV3_26244	LOC616308	NULL	similar to tripartite motif-containing 43	-1.87442	3.29079e-05
EMBV3_02462	LOC613274	NULL	hypothetical protein LOC613274	-1.87543	0.00102884
EMBV3_06488	TFF3	MGC127202	trefoil factor 3 (intestinal)	-1.8769	0.000274659
EMBV3_31298	NULL	NULL	Novel Transcribed Region; evidence: embryonic ESTs	-1.87807	3.13701e-08
EMBV3_17201	HBA	HBA2 MGC128174 alpha_globin	hemoglobin, alpha 2	-1.88003	7.3531e-06
EMBV3_09532	ZNF323	MGC138002	zinc finger protein 323	-1.88316	6.22933e-07
EMBV3_35745	NULL	NULL	Novel Transcribed Region; evidence: embryonic ESTs	-1.88357	9.34346e-08
EMBV3_14905	LOC100295221	NULL	similar to histone cluster 1, H2bd	-1.88408	0.000122123
EMBV3_37702	NULL	NULL	Novel Transcribed Region; evidence: embryonic ESTs	-1.88497	6.16787e-07
EMBV3_04015	LOC784785	NULL	similar to Zinc finger protein 473 (Zinc finger protein 100 homolog) (Zfp-100)	-1.88614	2.59646e-05
EMBV3_18310	TPBG	NULL	trophoblast glycoprotein	-1.88641	4.064e-08
EMBV3_28805	LOC520085	NULL	similar to melanoma antigen	-1.88841	1.36599e-07
EMBV3_29620	NULL	NULL	Novel Transcribed Region; evidence: embryonic ESTs	-1.88993	0.000464631
EMBV3_28838	NULL	NULL	Novel Transcribed Region; evidence: embryonic ESTs	-1.89003	7.61154e-07
EMBV3_39702	SOD1	NULL	superoxide dismutase 1, soluble	-1.89009	9.74416e-06
EMBV3_09969	NULL	NULL	Novel Transcribed Region; evidence: embryonic ESTs	-1.89615	8.81914e-07
EMBV3_33300	NULL	NULL	Novel Transcribed Region; evidence: embryonic ESTs	-1.89734	8.58171e-07
EMBV3_06251	STON1-GTF2A1L	ALF MGC127834	STON1-GTF2A1L readthrough	-1.90031	6.10526e-07
EMBV3_14614	REPS2	NULL	RALBP1 associated Eps domain containing 2	-1.90314	3.04983e-06
EMBV3_11497	LOC100297492	NULL	similar to double homeobox, 1	-1.90329	1.25705e-05
EMBV3_34552	KLK7	MGC151859	kallikrein-related peptidase 7	-1.90724	3.47475e-07
EMBV3_04845	TMEM37	MGC126930	transmembrane protein 37	-1.90916	0.000754601
EMBV3_29733	CNN1	MGC137768	calponin 1, basic, smooth muscle	-1.90942	9.59565e-08
EMBV3_24572	LOC518027	NULL	similar to Zinc finger protein 183	-1.91046	0.000237819
EMBV3_40450	LOC100174924	NULL	hypothetical LOC100174924	-1.91097	7.19102e-05
EMBV3_12806	LOC618112	NULL	similar to olfactory receptor Olr1466	-1.91238	3.62627e-06
EMBV3_32764	NEFL	MGC139791	neurofilament, light polypeptide	-1.91292	4.4982e-05
EMBV3_40536	NELL2	MGC166235	NEL-like 2 (chicken)	-1.91376	4.80918e-05
EMBV3_12759	NULL	NULL	Novel Transcribed Region; evidence: embryonic ESTs	-1.91571	1.54824e-06
EMBV3_31285	NULL	NULL	Novel Transcribed Region; evidence: embryonic ESTs	-1.9194	2.92528e-07
EMBV3_01743	TM4SF1	MGC139884	transmembrane 4 L six family member 1	-1.92623	6.07833e-06
EMBV3_28889	JAKMIP2	MGC140555	janus kinase and microtubule interacting protein 2	-1.92914	1.0315e-07
EMBV3_24869	SLITRK2	NULL	SLIT and NTRK-like family, member 2	-1.92936	8.96827e-05
EMBV3_21393	NULL	NULL	Novel Transcribed Region; evidence: embryonic ESTs	-1.9302	2.92934e-06
EMBV3_18867	ELL2	NULL	elongation factor, RNA polymerase II, 2	-1.93069	4.25731e-06
EMBV3_05353	MGC157332	NULL	hypothetical protein LOC785165	-1.93129	1.39964e-05
EMBV3_30354	SRXN1	NULL	sulfiredoxin 1 homolog (S. cerevisiae)	-1.93455	4.46465e-06
EMBV3_18514	CCNB1IP1	MGC134598	cyclin B1 interacting protein 1	-1.9388	3.73196e-07
EMBV3_04509	NULL	NULL	Novel Transcribed Region; evidence: embryonic ESTs	-1.93925	2.40324e-05
EMBV3_36647	LOC100139405	NULL	similar to armadillo repeat containing, X-linked 4	-1.93992	7.05954e-08
EMBV3_21198	LOC100337148	NULL	nuclear RNA export factor 3-like	-1.94201	3.60987e-05
EMBV3_40063	BZW2	HSPC028 MGC166073	basic leucine zipper and W2 domains 2	-1.9427	0.000231322
EMBV3_26850	XDH	NULL	xanthine dehydrogenase	-1.94563	1.21388e-07
EMBV3_42370	LOC783343	NULL	similar to ULBP27	-1.94753	2.76336e-06
EMBV3_12427	NULL	NULL	Novel Transcribed Region; evidence: embryonic ESTs	-1.94962	2.20466e-08
EMBV3_33542	GPSM1	NULL	G-protein signaling modulator 1 (AGS3-like, C. elegans)	-1.95219	1.64302e-05
EMBV3_33982	NULL	NULL	Novel Transcribed Region; evidence: embryonic ESTs	-1.95324	7.70845e-06
EMBV3_08029	UCHL1	MGC133697	ubiquitin carboxyl-terminal esterase L1 (ubiquitin thiolesterase)	-1.95485	4.94039e-07
EMBV3_02768	NULL	NULL	Novel Transcribed Region; evidence: embryonic ESTs	-1.96292	5.30599e-08
EMBV3_39741	LOC786836	NULL	similar to melanoma antigen family B, 2	-1.96787	7.67368e-06
EMBV3_14574	NULL	NULL	Novel Transcribed Region; evidence: embryonic ESTs	-1.96851	6.16346e-08
EMBV3_18221	NULL	NULL	Novel Transcribed Region; evidence: embryonic ESTs	-1.96933	3.2555e-07
EMBV3_37408	NULL	NULL	Novel Transcribed Region; evidence: embryonic ESTs	-1.97009	1.93614e-05
EMBV3_30589	NULL	NULL	Novel Transcribed Region; evidence: embryonic ESTs	-1.9745	9.86151e-07
EMBV3_38580	NULL	NULL	Novel Transcribed Region; evidence: embryonic ESTs	-1.97839	7.47287e-08
EMBV3_08542	LOC616039	NULL	similar to Pancreatic trypsin inhibitor precursor (Basic protease inhibitor) (BPI) (BPTI) (Aprotinin)	-1.98088	1.56027e-07
EMBV3_14627	NULL	NULL	Novel Transcribed Region; evidence: embryonic ESTs	-1.98239	1.18776e-06
EMBV3_23203	NULL	NULL	Novel Transcribed Region; evidence: embryonic ESTs	-1.98324	1.41505e-06
EMBV3_38841	AK3L1	NULL	adenylate kinase 3-like 1	-1.98428	5.01705e-05
EMBV3_20974	FAM122B	NULL	family with sequence similarity 122B	-1.98798	8.75534e-05
EMBV3_05864	NULL	NULL	Novel Transcribed Region; evidence: embryonic ESTs	-1.99306	2.26885e-07
EMBV3_08012	NULL	NULL	Novel Transcribed Region; evidence: embryonic ESTs	-1.99627	3.88986e-07
EMBV3_13468	NULL	NULL	Novel Transcribed Region; evidence: embryonic ESTs	-1.99832	1.09586e-05
EMBV3_26423	SOD1	SOD1L1	superoxide dismutase 1, soluble	-1.99863	7.97276e-06
EMBV3_29947	MAEL	MGC134223	maelstrom homolog (Drosophila)	-2.00793	3.64875e-06
EMBV3_04070	CYP4A22	MGC159729	cytochrome P450, family 4, subfamily A, polypeptide 22	-2.0116	0.00011275
EMBV3_41750	LOC100297941	NULL	similar to X antigen family, member 5	-2.01216	4.8865e-05
EMBV3_35243	LOC613990	NULL	similar to DTMT	-2.01525	8.46254e-08
EMBV3_32844	NULL	NULL	Novel Transcribed Region; evidence: embryonic ESTs	-2.0163	2.44426e-07
EMBV3_35957	EHD3	MGC139254	EH-domain containing 3	-2.01734	2.13135e-06
EMBV3_31393	S100B	MGC128275	S100 calcium binding protein B	-2.01849	6.46466e-06
EMBV3_39195	NULL	NULL	Novel Transcribed Region; evidence: embryonic ESTs	-2.02115	6.67072e-08
EMBV3_07120	NULL	NULL	Novel Transcribed Region; evidence: embryonic ESTs	-2.02354	2.54656e-07
EMBV3_31718	NULL	NULL	Novel Transcribed Region; evidence: embryonic ESTs	-2.02891	1.97577e-07
EMBV3_16029	HSPB8	NULL	heat shock 22kDa protein 8	-2.03011	1.43009e-06
EMBV3_04675	NULL	NULL	Novel Transcribed Region; evidence: embryonic ESTs	-2.04076	3.83988e-08
EMBV3_28739	TSPAN1	MGC127265	tetraspanin 1	-2.04274	5.04858e-06
EMBV3_15579	NULL	NULL	Novel Transcribed Region; evidence: embryonic ESTs	-2.04347	8.02545e-07
EMBV3_16078	GINS1	MGC152152	GINS complex subunit 1 (Psf1 homolog)	-2.04385	7.6888e-08
EMBV3_18649	MGC152340	NULL	hypothetical protein LOC785476	-2.0454	6.23075e-06
EMBV3_09809	LOC786285	NULL	similar to nucleosome assembly protein 1-like 1	-2.05354	3.04433e-07
EMBV3_13821	LOC100140827	NULL	similar to thymosin, beta 4	-2.05983	1.45957e-07
EMBV3_37916	NULL	NULL	Novel Transcribed Region; evidence: embryonic ESTs	-2.06101	7.11239e-08
EMBV3_27229	NUMBL	MGC142865	numb homolog (Drosophila)-like	-2.06427	1.44717e-06
EMBV3_02679	NULL	NULL	Novel Transcribed Region; evidence: embryonic ESTs	-2.06538	0.000104219
EMBV3_32616	BEX2	BEX1 MGC133543	brain expressed X-linked 2	-2.06626	7.491e-06
EMBV3_41584	LOC781112	NULL	similar to P antigen family, member 3 (prostate associated)	-2.0668	0.000121398
EMBV3_24456	NRIP3	MGC148622	nuclear receptor interacting protein 3	-2.07087	4.13966e-07
EMBV3_36314	LOC615291	NULL	similar to ferritin L subunit	-2.07801	1.47956e-06
EMBV3_36051	NULL	NULL	Novel Transcribed Region; evidence: embryonic ESTs	-2.07804	7.79355e-08
EMBV3_02455	NUDT10	NUDT11	nudix (nucleoside diphosphate linked moiety X)-type motif 10	-2.08043	0.000404471
EMBV3_07195	NULL	NULL	Novel Transcribed Region; evidence: embryonic ESTs	-2.08451	7.69359e-09
EMBV3_01230	GLIPR1	MGC127501	GLI pathogenesis-related 1	-2.08576	8.19414e-07
EMBV3_06950	ROCK2	NULL	Rho-associated, coiled-coil containing protein kinase 2	-2.08624	1.67828e-05
EMBV3_39120	NULL	NULL	Novel Transcribed Region; evidence: embryonic ESTs	-2.08792	4.3376e-08
EMBV3_25165	BOLA	NULL	MHC class I antigen clone 2	-2.09211	0.0137315
EMBV3_26631	LOC100141258	NULL	similar to Interleukin-32 precursor (IL-32) (Natural killer cells protein 4) (Tumor necrosis factor alpha-inducing factor)	-2.093	3.39302e-08
EMBV3_01335	NUDT11	NULL	nudix (nucleoside diphosphate linked moiety X)-type motif 11	-2.09743	4.53903e-06
EMBV3_07601	LOC100297099	NULL	similar to X antigen family, member 5	-2.09858	0.000142096
EMBV3_28593	LOC522573	NULL	hypothetical LOC522573	-2.10447	4.91778e-09
EMBV3_29333	NULL	NULL	Novel Transcribed Region; evidence: embryonic ESTs	-2.10857	1.20238e-05
EMBV3_12239	NULL	NULL	Novel Transcribed Region; evidence: embryonic ESTs	-2.11128	1.206e-07
EMBV3_07472	NXF3	NULL	nuclear RNA export factor 3	-2.1113	3.82867e-05
EMBV3_25177	PGCP	NULL	plasma glutamate carboxypeptidase	-2.11167	6.62894e-06
EMBV3_27371	LOC100137875	NULL	similar to MGC127538 protein	-2.1136	2.08965e-05
EMBV3_15729	NULL	NULL	Novel Transcribed Region; evidence: embryonic ESTs	-2.11422	6.82066e-08
EMBV3_30947	NULL	NULL	Novel Transcribed Region; evidence: embryonic ESTs	-2.11854	6.57765e-09
EMBV3_03249	PLET1	C15H11ORF34	placenta-expressed transcript 1 protein	-2.12968	1.84084e-05
EMBV3_41070	NULL	NULL	Novel Transcribed Region; evidence: embryonic ESTs	-2.12971	2.04069e-08
EMBV3_04160	LOC506634	NULL	hypothetical LOC506634	-2.13706	1.33102e-07
EMBV3_21773	LOC100297468	NULL	similar to CD24 antigen	-2.14018	5.11355e-06
EMBV3_18036	S100A11	NULL	S100 calcium binding protein A11 (calgizzarin)	-2.14651	2.96927e-09
EMBV3_19343	NULL	NULL	Novel Transcribed Region; evidence: embryonic ESTs	-2.14812	4.62934e-09
EMBV3_27122	PLCL2	NULL	phospholipase C-like 2	-2.14972	1.67381e-08
EMBV3_27930	NULL	NULL	Novel Transcribed Region; evidence: embryonic ESTs	-2.15172	2.74431e-08
EMBV3_04361	NULL	NULL	Novel Transcribed Region; evidence: embryonic ESTs	-2.15302	1.62632e-09
EMBV3_20318	LOC616942	NULL	MHC class I heavy chain	-2.15713	2.33906e-05
EMBV3_16510	ATP5G3	MGC128252	ATP synthase, H+ transporting, mitochondrial F0 complex, subunit C3 (subunit 9)	-2.16329	4.92258e-08
EMBV3_20024	NULL	NULL	Novel Transcribed Region; evidence: embryonic ESTs	-2.16554	3.87078e-07
EMBV3_02720	KAL1	NULL	Kallmann syndrome 1 sequence	-2.18014	1.08424e-06
EMBV3_43123	NULL	NULL	Novel Transcribed Region; evidence: embryonic ESTs	-2.18165	1.16005e-05
EMBV3_33580	LOC518698	NULL	similar to zinc finger protein 371	-2.20308	0.000217274
EMBV3_42447	NULL	NULL	Novel Transcribed Region; evidence: embryonic ESTs	-2.20737	1.57896e-07
EMBV3_13822	IFT81	MGC152137	intraflagellar transport 81 homolog (Chlamydomonas)	-2.2075	2.83923e-05
EMBV3_02920	LOC616860	NULL	hypothetical LOC616860	-2.20789	1.98627e-06
EMBV3_43135	LOC785745	NULL	similar to TMSL2 protein	-2.21623	3.6047e-07
EMBV3_35969	NULL	NULL	Novel Transcribed Region; evidence: embryonic ESTs	-2.21848	2.24839e-09
EMBV3_08413	TKTL2	MGC133952	transketolase-like 2	-2.22837	1.62288e-07
EMBV3_36855	LOC100296978	NULL	similar to thymosin, beta 4	-2.2296	1.71816e-08
EMBV3_32265	LOC100138290	NULL	similar to thymosin, beta 4	-2.23044	1.34835e-08
EMBV3_09257	BEX4	MGC140151	brain expressed, X-linked 4	-2.24126	2.81033e-07
EMBV3_20616	LOC100297716	NULL	similar to thymosin, beta 4	-2.24617	2.71688e-09
EMBV3_14155	LOC100300877	NULL	similar to X antigen family, member 5	-2.25354	4.90219e-05
EMBV3_19141	MRGPRX2	NULL	MAS-related GPR, member X2	-2.25653	3.44435e-08
EMBV3_34651	NULL	NULL	Novel Transcribed Region; evidence: embryonic ESTs	-2.2648	5.19824e-09
EMBV3_43060	NULL	NULL	Novel Transcribed Region; evidence: embryonic ESTs	-2.2676	3.71554e-06
EMBV3_40262	NULL	NULL	Novel Transcribed Region; evidence: embryonic ESTs	-2.26816	1.43256e-09
EMBV3_23576	NULL	NULL	Novel Transcribed Region; evidence: embryonic ESTs	-2.27318	6.95203e-05
EMBV3_05050	PFN2	NULL	profilin 2	-2.27723	1.5272e-07
EMBV3_03953	SPIC	NULL	Spi-C transcription factor (Spi-1/PU.1 related)	-2.28599	1.16799e-07
EMBV3_11265	FOLH1	MGC152047	folate hydrolase (prostate-specific membrane antigen) 1	-2.29276	1.03372e-08
EMBV3_24615	PNLIP	NULL	pancreatic lipase	-2.29498	1.63769e-07
EMBV3_11244	LOC616431	NULL	similar to H2B histone family, member W, testis-specific	-2.30409	1.35878e-08
EMBV3_04227	STON1-GTF2A1L	ALF MGC127834	STON1-GTF2A1L readthrough	-2.30883	4.47765e-09
EMBV3_13806	NULL	NULL	Novel Transcribed Region; evidence: embryonic ESTs	-2.31938	1.9076e-09
EMBV3_36170	LOC616319	NULL	similar to SLC25A3 protein	-2.31942	1.68968e-06
EMBV3_25242	CASP8	NULL	caspase 8, apoptosis-related cysteine peptidase	-2.32017	8.38419e-08
EMBV3_08382	NULL	NULL	Novel Transcribed Region; evidence: embryonic ESTs	-2.32154	1.77601e-08
EMBV3_07163	LOC785455	NULL	similar to thymosin, beta 4	-2.32721	1.75559e-08
EMBV3_35490	NULL	NULL	Novel Transcribed Region; evidence: embryonic ESTs	-2.3358	1.42653e-05
EMBV3_10789	SPATA22	MGC134099	spermatogenesis associated 22	-2.33962	3.64495e-08
EMBV3_04773	LOC520057	NULL	similar to type 1 protein phosphatase inhibitor	-2.34146	1.70043e-05
EMBV3_22670	LOC100336455	NULL	H2B histone family, member W, testis-specific-like	-2.36747	3.69098e-08
EMBV3_30038	LOC100270756	OCC-1	hypothetical protein LOC100270756	-2.37093	1.53996e-05
EMBV3_26113	NULL	NULL	Novel Transcribed Region; evidence: embryonic ESTs	-2.37349	5.89827e-07
EMBV3_10327	NULL	NULL	Novel Transcribed Region; evidence: embryonic ESTs	-2.37466	3.4494e-10
EMBV3_01177	ARGFX	NULL	similar to Arginine-fifty homeobox	-2.37511	3.90554e-06
EMBV3_03059	NULL	NULL	Novel Transcribed Region; evidence: embryonic ESTs	-2.37644	2.28937e-09
EMBV3_00343	LOC100126054	MGC157041	spindlin-like	-2.38192	3.0853e-06
EMBV3_34036	LOC787709	NULL	similar to P antigen family, member 3 (prostate associated)	-2.38659	7.57721e-08
EMBV3_33693	NULL	NULL	Novel Transcribed Region; evidence: embryonic ESTs	-2.38678	4.98888e-07
EMBV3_26664	BEX2	MGC137041	brain expressed X-linked 2	-2.3926	1.72767e-06
EMBV3_22395	GATM	MGC137972	glycine amidinotransferase (L-arginine:glycine amidinotransferase)	-2.39277	1.50837e-06
EMBV3_31336	LOC100337058	NULL	zinc finger with KRAB and SCAN domains 4-like	-2.39716	3.08326e-07
EMBV3_41152	NULL	NULL	Novel Transcribed Region; evidence: embryonic ESTs	-2.39738	1.04478e-08
EMBV3_05540	LOC784642	NULL	similar to ferritin L subunit	-2.39802	5.56026e-08
EMBV3_10379	NULL	NULL	Novel Transcribed Region; evidence: embryonic ESTs	-2.40138	9.45922e-09
EMBV3_03109	NULL	NULL	Novel Transcribed Region; evidence: embryonic ESTs	-2.40157	0.0104467
EMBV3_30249	LOC100270756	OCC-1	hypothetical protein LOC100270756	-2.40405	2.4687e-06
EMBV3_21545	MFSD2A	MFSD2 MGC152452	major facilitator superfamily domain containing 2A	-2.41053	4.20098e-06
EMBV3_07155	TRIM6	NULL	tripartite motif-containing 6	-2.41499	1.15686e-07
EMBV3_17574	FMR1NB	MGC152385	fragile X mental retardation 1 neighbor	-2.42014	3.33122e-06
EMBV3_42544	NULL	NULL	Novel Transcribed Region; evidence: embryonic ESTs	-2.42043	1.45346e-08
EMBV3_22620	LOC783224	NULL	similar to ferritin L subunit	-2.4429	3.09893e-08
EMBV3_07903	UPK1A	NULL	uroplakin 1A	-2.44518	3.07124e-08
EMBV3_08113	CXCL14	MGC127163	chemokine (C-X-C motif) ligand 14	-2.44731	1.01959e-06
EMBV3_05009	LOC100297779	NULL	similar to X antigen family, member 5	-2.45024	9.81594e-05
EMBV3_01454	NULL	NULL	Novel Transcribed Region; evidence: embryonic ESTs	-2.45684	2.94537e-09
EMBV3_37672	ATP11C	NULL	ATPase, class VI, type 11C	-2.4681	6.51775e-08
EMBV3_12687	NULL	NULL	Novel Transcribed Region; evidence: embryonic ESTs	-2.4715	4.28495e-08
EMBV3_24247	STON1-GTF2A1L	ALF MGC127834	STON1-GTF2A1L readthrough	-2.49781	1.4887e-07
EMBV3_30808	TM4SF1	MGC139884	transmembrane 4 L six family member 1	-2.49899	5.4111e-06
EMBV3_18354	LOC781152	NULL	similar to P antigen family, member 3 (prostate associated)	-2.51359	7.68849e-06
EMBV3_28769	NULL	NULL	Novel Transcribed Region; evidence: embryonic ESTs	-2.52419	3.73525e-08
EMBV3_30553	NULL	NULL	Novel Transcribed Region; evidence: embryonic ESTs	-2.53052	1.00296e-08
EMBV3_20086	LOC100298141	NULL	similar to ferritin, light polypeptide	-2.54122	7.41732e-07
EMBV3_06223	NULL	NULL	Novel Transcribed Region; evidence: embryonic ESTs	-2.54411	0.000726947
EMBV3_23990	LOC505800	NULL	similar to Interleukin-32 precursor (IL-32) (Natural killer cells protein 4) (Tumor necrosis factor alpha-inducing factor)	-2.5484	8.39709e-09
EMBV3_17530	LOC511509	NULL	similar to olfactory receptor Olr1466	-2.55685	3.84303e-10
EMBV3_32904	LOC524601	NULL	similar to Spindlin family, member 2	-2.56775	3.10952e-07
EMBV3_05935	LOC100296035	NULL	similar to defensin, beta 103A	-2.57571	4.81865e-07
EMBV3_30571	LOC100139242	NULL	similar to Protein BOP-1	-2.58049	2.12553e-08
EMBV3_23873	LOC534506	NULL	similar to KIAA0598 protein	-2.59155	6.70944e-10
EMBV3_12649	NULL	NULL	Novel Transcribed Region; evidence: embryonic ESTs	-2.61166	1.99277e-09
EMBV3_29956	LOC100296529	NULL	hypothetical protein LOC100296529	-2.61815	8.30322e-09
EMBV3_16868	LOC618550	NULL	similar to heme binding protein 1	-2.64248	2.12092e-07
EMBV3_05484	NULL	NULL	Novel Transcribed Region; evidence: embryonic ESTs	-2.65684	1.05743e-07
EMBV3_23949	NEFH	NULL	neurofilament, heavy polypeptide	-2.67375	1.27584e-05
EMBV3_41907	LOC531650	NULL	similar to Histone H2B type F-M (H2B.s) (H2B/s)	-2.67494	2.90718e-07
EMBV3_39901	METTL10	NULL	similar to methyltransferase like 10	-2.70551	7.52574e-09
EMBV3_08270	ALDH1A1	ALDH1 MGC128391	aldehyde dehydrogenase 1 family, member A1	-2.70636	4.33349e-05
EMBV3_25252	WBP5	NULL	WW domain binding protein 5	-2.7195	4.42136e-07
EMBV3_03630	LOC100337477	NULL	histone cluster 1, H2bk-like	-2.74029	8.21572e-09
EMBV3_26870	DLG2	MPP2	discs, large homolog 2 (Drosophila)	-2.74414	3.79827e-09
EMBV3_18149	NULL	NULL	Novel Transcribed Region; evidence: embryonic ESTs	-2.75895	4.1693e-09
EMBV3_00637	TEX12	MGC127869	testis expressed 12	-2.75964	3.43448e-07
EMBV3_30010	NULL	NULL	Novel Transcribed Region; evidence: embryonic ESTs	-2.76058	1.0745e-09
EMBV3_15659	GSTO1	NULL	glutathione S-transferase omega 1	-2.76235	3.08359e-08
EMBV3_28911	LOC781841	NULL	hypothetical LOC781841	-2.79094	0.00218285
EMBV3_24729	INA	MGC142838	internexin neuronal intermediate filament protein, alpha	-2.80724	1.74264e-08
EMBV3_42271	LOC100336657	NULL	cancer/testis antigen family 147, member B1-like	-2.84847	5.29007e-07
EMBV3_20490	ZNF79	NULL	zinc finger protein 79	-2.85818	3.45292e-11
EMBV3_03790	CCBL1	MGC139706	cysteine conjugate-beta lyase, cytoplasmic	-2.87197	4.50264e-10
EMBV3_03347	NULL	NULL	Novel Transcribed Region; evidence: embryonic ESTs	-2.89493	2.16511e-07
EMBV3_01466	LOC100299005	NULL	similar to X antigen family, member 5	-2.89608	1.17739e-08
EMBV3_30709	MGC151962	NULL	similar to melanoma antigen family A, 10	-2.95381	1.44337e-07
EMBV3_41897	LOC788399	NULL	similar to melanoma antigen family B, 2	-2.98052	1.45221e-07
EMBV3_20865	RAC2	NULL	ras-related C3 botulinum toxin substrate 2 (rho family, small GTP binding protein Rac2)	-3.01798	8.65239e-09
EMBV3_30242	NULL	NULL	Novel Transcribed Region; evidence: embryonic ESTs	-3.02634	1.4532e-09
EMBV3_17415	LOC100335214	NULL	heme-binding protein 1-like	-3.06898	5.05373e-06
EMBV3_27935	LOC538435	NULL	similar to Heterogeneous nuclear ribonucleoproteins A2/B1 (hnRNP A2 / hnRNP B1)	-3.09258	3.40242e-08
EMBV3_40632	LOC613416	NULL	similar to heme binding protein 1	-3.13848	4.26122e-07
EMBV3_17723	SERPINB4	MGC159547	serpin peptidase inhibitor, clade B (ovalbumin), member 4	-3.20264	6.22716e-07
EMBV3_09124	LOC100296569	NULL	hypothetical LOC100296569	-3.20365	4.45256e-09
EMBV3_18250	NULL	NULL	Novel Transcribed Region; evidence: embryonic ESTs	-3.22847	2.06196e-11
EMBV3_09661	TKDP1	NULL	trophoblast Kunitz domain protein 1	-3.26608	6.71068e-08
EMBV3_13939	SDS	MGC139659	serine dehydratase	-3.34159	1.68413e-07
EMBV3_02203	TRIM64	NULL	tripartite motif-containing 64	-3.4922	1.05312e-06
EMBV3_29391	LOC100337028	NULL	hemoglobin fetal subunit beta-like	-3.52895	1.2368e-06
EMBV3_40169	LOC781486	NULL	similar to melanoma antigen family B, 2	-3.59445	5.14295e-09
EMBV3_20655	LOC781935	NULL	hypothetical LOC781935	-3.60203	6.51869e-08
EMBV3_03409	LOC100297492	NULL	similar to double homeobox, 1	-3.64851	3.5329e-08
EMBV3_33232	NULL	NULL	Novel Transcribed Region; evidence: embryonic ESTs	-3.65268	5.18238e-12
EMBV3_11544	DDX4	VASA	DEAD (Asp-Glu-Ala-Asp) box polypeptide 4	-3.70418	5.39085e-12
EMBV3_22651	LOC520034	NULL	similar to tripartite motif-containing 43	-3.70779	4.43338e-07
EMBV3_27462	IRF8	MGC140338	interferon regulatory factor 8	-3.78071	1.05229e-11
EMBV3_27161	HBG	NULL	hemoglobin, gamma	-3.88321	1.83512e-07
EMBV3_26258	NULL	NULL	Novel Transcribed Region; evidence: embryonic ESTs	-3.94852	3.37735e-11
EMBV3_09749	LOC618696	NULL	similar to trophoblast Kunitz domain protein 5	-4.2189	4.76223e-07
EMBV3_23347	PRM1	NULL	protamine 1	-4.32666	6.92329e-12
EMBV3_05142	LOC786942	NULL	similar to rCG61730	-4.33627	9.06778e-05
EMBV3_39028	LOC783508	NULL	similar to ULBP27	-4.35992	4.74234e-06
EMBV3_17805	LOC783362	NULL	similar to rCG61730	-4.53237	3.95678e-05
EMBV3_02417	CT47B1	MGC152348	cancer/testis antigen family 147, member B1	-4.79769	2.15472e-06
EMBV3_20364	GSTM3	MGC137020	glutathione S-transferase mu 3 (brain)	-4.93416	1.24707e-08
EMBV3_31297	LOC100336731	NULL	hypothetical protein LOC100336731	-5.5383	5.10268e-10
EMBV3_15696	NULL	NULL	Novel Transcribed Region; evidence: embryonic ESTs	-6.41556	2.28872e-15
EMBV3_08373	LOC786530	NULL	similar to germ cell-less	-8.54816	9.0276e-12
EMBV3_07099	LOC618023	NULL	similar to mCG1035526	-11.6337	2.70464e-05
EMBV3_05804	LOC618023	NULL	similar to mCG1035526	-17.9125	7.1975e-07
