# Supplementary material for: Epigenetic modification with trichostatin A does not correct specific errors of somatic cell nuclear transfer at the transcriptomic level; highlighting the non-random nature of oocyte-mediated reprogramming errors
Source: BMC Genomics. 2016 Jan 4;17:16. doi: 10.1186/s12864-015-2264-z (PMC4698792; doi:10.1186/s12864-015-2264-z)
Supplement: Additional file 3: Table S3. — TSA-NT differentially regulated genes. Breakdown of genes differentially up and downregulated with ≥1.5 fold change in TSA-NT compared to in vitro fertilized embryos. Red and green colors represent up and downregulation, respectively. (XLS 314 kb) [file 12864_2015_2264_MOESM3_ESM.xls]

## Sheet: Sheet1
Additional file 3: Table S3. TSA-NT differentially regulated genes. Breakdown of genes differenetially up/down -regulated with ≥1.5 fold change in TSA-treated clone embryos (TSA-NT) compared to in vitro fertilized embryos. Red and green colors represent up/down regulation, respectively.
Probe ID	Gene_Symbol	Gene_Synonyms	Description	Fold change	P-value
EMBV3_03595	LOC100335527	NULL	hypothetical protein LOC100335527	4.10269	5.14177e-11
EMBV3_33336	CALB1	MGC138959	calbindin 1, 28kDa	3.88096	2.27428e-07
EMBV3_13528	NULL	NULL	Novel Transcribed Region; evidence: embryonic ESTs	3.7041	1.4611e-07
EMBV3_35188	NULL	NULL	Novel Transcribed Region; evidence: embryonic ESTs	3.60908	2.57442e-09
EMBV3_18070	NULL	NULL	Novel Transcribed Region; evidence: embryonic ESTs	3.2985	3.84335e-09
EMBV3_10348	NULL	NULL	Novel Transcribed Region; evidence: embryonic ESTs	3.11873	3.36424e-05
EMBV3_38311	PDLIM4	MGC127818	PDZ and LIM domain 4	3.11051	1.43547e-09
EMBV3_15333	ORC6L	MGC128736	origin recognition complex, subunit 6 like (yeast)	3.10844	5.34875e-06
EMBV3_33352	LOC510320	MGC151581	hypothetical protein LOC510320	3.09327	4.25656e-09
EMBV3_40668	AADAT	MGC133944	aminoadipate aminotransferase	3.07821	1.01544e-09
EMBV3_12836	OPHN1	NULL	oligophrenin 1	2.90961	2.85402e-05
EMBV3_05036	SLC5A6	MGC127172	solute carrier family 5 (sodium-dependent vitamin transporter), member 6	2.81327	2.17578e-08
EMBV3_37078	MIR296	bta-mir-296	microRNA mir-296	2.73257	9.09944e-05
EMBV3_28711	TRAPPC5	NULL	trafficking protein particle complex 5	2.71982	1.29197e-07
EMBV3_23756	LOC613677	NULL	similar to mCG124345	2.68587	2.08133e-05
EMBV3_32675	IFI30	NULL	gamma-inducible protein 30	2.66867	6.01355e-08
EMBV3_18438	NULL	NULL	Novel Transcribed Region; evidence: embryonic ESTs	2.65664	3.32683e-09
EMBV3_35219	NULL	NULL	Novel Transcribed Region; evidence: embryonic ESTs	2.64848	1.89687e-07
EMBV3_05611	IGJ	NULL	immunoglobulin J chain	2.64428	1.44935e-05
EMBV3_13968	DHODH	MGC142832	dihydroorotate dehydrogenase	2.6242	4.49467e-05
EMBV3_03138	NULL	NULL	Novel Transcribed Region; evidence: embryonic ESTs	2.60415	3.73337e-09
EMBV3_12009	IFI30	NULL	gamma-inducible protein 30	2.60104	1.92459e-06
EMBV3_32328	NULL	NULL	Novel Transcribed Region; evidence: embryonic ESTs	2.56832	1.06511e-05
EMBV3_04856	NULL	NULL	Novel Transcribed Region; evidence: embryonic ESTs	2.5486	7.44601e-11
EMBV3_29572	NULL	NULL	Novel Transcribed Region; evidence: embryonic ESTs	2.52811	0.00513727
EMBV3_21574	ABCG5	NULL	ATP-binding cassette, sub-family G (WHITE), member 5	2.50634	8.77118e-08
EMBV3_26030	NULL	NULL	Novel Transcribed Region; evidence: embryonic ESTs	2.50449	9.47301e-05
EMBV3_23248	PLCH1	NULL	phospholipase C, eta 1	2.50373	0.000150692
EMBV3_31521	NULL	NULL	Novel Transcribed Region; evidence: embryonic ESTs	2.48665	5.63523e-05
EMBV3_33907	PRSS8	MGC142619	protease, serine, 8	2.47723	1.88888e-06
EMBV3_11616	LOC512251	NULL	similar to heat shock 27kDa protein family, member 7 (cardiovascular)	2.46191	9.28553e-05
EMBV3_01093	NULL	NULL	Novel Transcribed Region; evidence: embryonic ESTs	2.45549	1.59656e-06
EMBV3_16171	LOC616478	NULL	similar to predicted protein	2.44547	0.000177597
EMBV3_21480	HAX1	MGC137143	HCLS1 associated protein X-1	2.44092	3.8005e-05
EMBV3_07842	DACT1	NULL	dapper, antagonist of beta-catenin, homolog 1 (Xenopus laevis)	2.43839	1.88926e-06
EMBV3_20056	ANO9	TMEM16J	anoctamin 9	2.43022	6.41545e-09
EMBV3_27794	NULL	NULL	Novel Transcribed Region; evidence: embryonic ESTs	2.42709	2.70846e-06
EMBV3_36237	NULL	NULL	Novel Transcribed Region; evidence: embryonic ESTs	2.42245	3.29649e-06
EMBV3_06820	LOC100296471	NULL	similar to ubiquitin-conjugating enzyme E2D 3	2.40216	0.000155541
EMBV3_25408	NULL	NULL	Novel Transcribed Region; evidence: embryonic ESTs	2.40189	8.71904e-06
EMBV3_22489	GDPD5	NULL	glycerophosphodiester phosphodiesterase domain containing 5	2.39327	0.000149153
EMBV3_03177	LOC100300643	NULL	similar to ubiquitin-conjugating enzyme E2D 3	2.37571	0.000158709
EMBV3_13616	LTBR	MGC152267	lymphotoxin beta receptor (TNFR superfamily, member 3)	2.37303	2.50115e-08
EMBV3_07505	ALDH6A1	NULL	aldehyde dehydrogenase 6 family, member A1	2.37001	9.29113e-05
EMBV3_39486	CALB1	MGC138959	calbindin 1, 28kDa	2.33438	6.60695e-06
EMBV3_13590	NULL	NULL	Novel Transcribed Region; evidence: embryonic ESTs	2.32267	1.81628e-08
EMBV3_23445	RASGEF1B	MGC139622	RasGEF domain family, member 1B	2.31909	0.000317729
EMBV3_26317	LOC100125266	MGC165688	alkaline phosphatase-like	2.3008	3.87412e-08
EMBV3_07110	UCKL1	NULL	uridine-cytidine kinase 1-like 1	2.29288	1.64406e-08
EMBV3_00565	B4GALT1	GGTB2 MGC143191	UDP-Gal:betaGlcNAc beta 1,4- galactosyltransferase, polypeptide 1	2.29241	5.08345e-05
EMBV3_17294	NULL	NULL	Novel Transcribed Region; evidence: embryonic ESTs	2.27693	2.13784e-05
EMBV3_21813	NULL	NULL	Novel Transcribed Region; evidence: embryonic ESTs	2.27058	1.07734e-05
EMBV3_42164	EFNA5	NULL	ephrin-A5	2.26532	3.05729e-08
EMBV3_02253	HSD3B7	MGC129037	hydroxy-delta-5-steroid dehydrogenase, 3 beta- and steroid delta-isomerase 7	2.26395	1.52433e-06
EMBV3_40904	GPX1	NULL	glutathione peroxidase 1	2.25866	1.64755e-07
EMBV3_43109	LOC507471	NULL	similar to CG32262 CG32262-PA	2.25102	0.000465371
EMBV3_36915	NULL	NULL	Novel Transcribed Region; evidence: embryonic ESTs	2.25067	2.10639e-08
EMBV3_00017	NULL	NULL	Novel Transcribed Region; evidence: embryonic ESTs	2.24564	7.03601e-05
EMBV3_27136	PAG11	NULL	pregnancy-associated glycoprotein 11	2.24019	1.85546e-06
EMBV3_30928	MBP	NULL	myelin basic protein	2.23945	1.20041e-07
EMBV3_17939	ATP6V1G3	NULL	ATPase, H+ transporting, lysosomal 13kDa, V1 subunit G3	2.23747	4.73998e-07
EMBV3_16813	LOC100336854	NULL	hypothetical protein LOC100336854	2.23476	0.0278288
EMBV3_43315	MIF	MGC127044	macrophage migration inhibitory factor (glycosylation-inhibiting factor)	2.20218	9.13082e-09
EMBV3_16182	NULL	NULL	Novel Transcribed Region; evidence: embryonic ESTs	2.19732	1.67333e-05
EMBV3_16686	NDUFB7	NULL	NADH dehydrogenase (ubiquinone) 1 beta subcomplex, 7, 18kDa	2.19274	1.40486e-06
EMBV3_20163	PCSK4	NULL	proprotein convertase subtilisin/kexin type 4	2.1921	5.4505e-09
EMBV3_23882	LEPREL1	NULL	leprecan-like 1	2.18201	3.98414e-07
EMBV3_34560	B3GNT3	NULL	UDP-GlcNAc:betaGal beta-1,3-N-acetylglucosaminyltransferase 3	2.18152	2.59833e-08
EMBV3_08415	LOC777601	MGC142411	hypothetical protein LOC777601	2.17723	0.000432947
EMBV3_23461	RPRD2	NULL	Regulation of nuclear pre-mRNA domain containing 2	2.17575	5.5834e-08
EMBV3_26808	UNC13D	NULL	unc-13 homolog D (C. elegans)	2.15252	1.82741e-05
EMBV3_30631	LOC509782	NULL	similar to ribosomal protein S11	2.1521	6.71878e-05
EMBV3_23859	USP50	MGC128007	ubiquitin specific peptidase 50	2.12187	1.69975e-09
EMBV3_26606	FRMPD3	NULL	FERM and PDZ domain containing 3	2.12162	3.8196e-05
EMBV3_22517	SCARA5	MGC139192	scavenger receptor class A, member 5 (putative)	2.11611	2.50432e-06
EMBV3_20286	HOXB2	NULL	homeobox B2	2.10636	0.000133255
EMBV3_27910	NULL	NULL	Novel Transcribed Region; evidence: embryonic ESTs	2.09924	0.000130867
EMBV3_02329	ARRB2	NULL	arrestin, beta 2	2.08933	5.36474e-05
EMBV3_14785	TMEM103	NULL	transmembrane protein 103	2.08849	0.00022956
EMBV3_30703	NAT9	MGC159857	N-acetyltransferase 9 (GCN5-related, putative)	2.08793	1.42238e-06
EMBV3_11029	LOC616956	NULL	similar to Ras-related protein Rab-17	2.08635	3.68439e-07
EMBV3_17663	B3GNT6	MGC139087	UDP-GlcNAc:betaGal beta-1,3-N-acetylglucosaminyltransferase 6 (core 3 synthase)	2.08406	4.50399e-06
EMBV3_02901	POMC	NULL	proopiomelanocortin	2.04773	6.79215e-07
EMBV3_41494	ZNF547	MGC151585 ZNF551	zinc finger protein 547	2.04312	9.42402e-08
EMBV3_16015	ARPP21	ARPP-21	cyclic AMP-regulated phosphoprotein, 21 kDa	2.04296	0.00125045
EMBV3_14577	PQLC1	NULL	PQ loop repeat containing 1	2.04242	1.95513e-08
EMBV3_31260	MYL9	MGC138944	myosin, light chain 9, regulatory	2.03842	1.48336e-07
EMBV3_19544	GTF2H5	MGC134263	general transcription factor IIH, polypeptide 5	2.03766	5.28395e-08
EMBV3_06605	ACSM4	NULL	acyl-CoA synthetase medium-chain family member 4	2.03456	2.44744e-05
EMBV3_27538	ACY1	MGC127073	aminoacylase 1	2.03174	0.000164964
EMBV3_03529	AGRN	NULL	agrin	2.02864	2.63949e-08
EMBV3_13138	LOC509616	NULL	similar to Williams-Beuren syndrome chromosome region 27	2.02461	1.88929e-08
EMBV3_41522	CD151	MGC128855	CD151 molecule (Raph blood group)	2.02094	1.24793e-08
EMBV3_27420	MAPK13	NULL	mitogen-activated protein kinase 13	2.0168	8.21671e-06
EMBV3_22476	ELOVL1	MGC127241	elongation of very long chain fatty acids (FEN1/Elo2, SUR4/Elo3, yeast)-like 1	2.01242	1.15635e-05
EMBV3_37035	ALDOA	MGC166216	aldolase A, fructose-bisphosphate	2.01066	2.64045e-05
EMBV3_27686	NULL	NULL	Novel Transcribed Region; evidence: embryonic ESTs	2.00965	0.00136046
EMBV3_17150	NULL	NULL	Novel Transcribed Region; evidence: embryonic ESTs	2.00826	1.06797e-08
EMBV3_11121	S100A16	MGC140605	S100 calcium binding protein A16	2.00604	0.000200919
EMBV3_28009	NULL	NULL	Novel Transcribed Region; evidence: embryonic ESTs	2.00577	1.27212e-07
EMBV3_05508	SLC28A3	NULL	solute carrier family 28 (sodium-coupled nucleoside transporter), member 3	2.00548	0.00298834
EMBV3_00344	NULL	NULL	Novel Transcribed Region; evidence: embryonic ESTs	1.99806	6.39981e-06
EMBV3_15910	LRRC40	MGC155107	leucine rich repeat containing 40	1.99414	8.20698e-07
EMBV3_37102	GATA4	NULL	GATA binding protein 4	1.99239	0.000384189
EMBV3_16084	ZNF583	MGC148707	zinc finger protein 583	1.99022	0.000252922
EMBV3_13500	CRIP1	NULL	cysteine-rich protein 1 (intestinal)	1.98982	1.68262e-05
EMBV3_27807	P2RX4	MGC143034	purinergic receptor P2X, ligand-gated ion channel, 4	1.98868	1.49609e-06
EMBV3_36390	FNDC4	FRCP1 MGC148929	fibronectin type III domain containing 4	1.98657	0.000565401
EMBV3_27698	BAT3	NULL	HLA-B associated transcript 3	1.98564	1.82655e-07
EMBV3_16777	CTSD	NULL	cathepsin D	1.9837	1.08471e-06
EMBV3_40419	TMEM125	MGC138129	transmembrane protein 125	1.96943	3.79383e-05
EMBV3_26098	LOC100297758	NULL	similar to histone cluster 2, H2aa3	1.96842	6.52291e-07
EMBV3_08285	NULL	NULL	Novel Transcribed Region; evidence: embryonic ESTs	1.96134	4.2544e-08
EMBV3_11515	TLCD1	MGC151675	TLC domain containing 1	1.95775	2.69535e-06
EMBV3_04243	HS1BP3	MGC127678	HCLS1 binding protein 3	1.95414	7.82983e-07
EMBV3_33106	LOC100337441	NULL	ubiquitin-conjugating enzyme E2D 3-like	1.95078	3.66517e-05
EMBV3_14548	TMX2	MGC134152 TXNDC14	thioredoxin-related transmembrane protein 2	1.9468	3.07103e-06
EMBV3_39753	PLAC8	MGC128002	placenta-specific 8	1.94366	0.00175041
EMBV3_12905	NULL	NULL	Novel Transcribed Region; evidence: embryonic ESTs	1.94217	0.000207998
EMBV3_06085	NULL	NULL	Novel Transcribed Region; evidence: embryonic ESTs	1.94097	0.00500997
EMBV3_04095	LOC100138522	NULL	hypothetical protein LOC100138522	1.93973	1.85513e-07
EMBV3_25538	SLC10A1	MGC128766	solute carrier family 10 (sodium/bile acid cotransporter family), member 1	1.93969	0.00505518
EMBV3_39533	MGST2	NULL	microsomal glutathione S-transferase 2	1.93944	5.68208e-06
EMBV3_33905	TEX11	NULL	testis expressed 11	1.93426	0.000802398
EMBV3_34803	LOC522428	NULL	similar to mCG5564	1.93213	5.77594e-05
EMBV3_41821	SLC28A1	MGC128078	solute carrier family 28 (sodium-coupled nucleoside transporter), member 1	1.92962	5.22076e-05
EMBV3_06126	ST6GALNAC2	MGC139669	ST6 (alpha-N-acetyl-neuraminyl-2,3-beta-galactosyl-1,3)-N-acetylgalactosaminide alpha-2,6-sialyltransferase 2	1.92807	1.00155e-06
EMBV3_28730	LOC783616	NULL	similar to MOR 3Beta4	1.92559	1.58395e-06
EMBV3_14656	ATP6V1B1	NULL	ATPase, H+ transporting, lysosomal 56/58kDa, V1 subunit B1	1.92481	2.73883e-07
EMBV3_35136	RAX2	QRX	retina and anterior neural fold homeobox 2	1.92464	0.000334237
EMBV3_28758	NULL	NULL	Novel Transcribed Region; evidence: embryonic ESTs	1.92432	2.7669e-07
EMBV3_15171	LIX1	MGC142689	Lix1 homolog (chicken)	1.92264	2.20289e-06
EMBV3_02960	HMCN1	NULL	hemicentin 1	1.9223	3.48131e-06
EMBV3_40623	MEOX2	NULL	mesenchyme homeobox 2	1.92141	3.4118e-05
EMBV3_37646	ATP13A5	NULL	ATPase type 13A5	1.91957	1.34934e-05
EMBV3_03078	ATPGD1	NULL	ATP-grasp domain containing 1	1.9189	1.28348e-06
EMBV3_02711	C5H22orf32	C22orf32 MGC137004	chromosome 22 open reading frame 32 ortholog	1.91743	2.28577e-05
EMBV3_15878	GSN	MGC127421	gelsolin (amyloidosis, Finnish type)	1.91567	4.54621e-07
EMBV3_37540	C13H20ORF12	MGC139377	chromosome 20 open reading frame 12 ortholog	1.91529	5.59105e-08
EMBV3_19001	TGFBRAP1	MGC152624 TRAP-1 TRAP1	transforming growth factor, beta receptor associated protein 1	1.91449	1.5806e-07
EMBV3_19171	TLX2	NULL	T-cell leukemia homeobox 2	1.91036	0.00140422
EMBV3_33704	NDUFS8	MGC134156	NADH dehydrogenase (ubiquinone) Fe-S protein 8, 23kDa (NADH-coenzyme Q reductase)	1.90232	1.24875e-07
EMBV3_03272	ALDH4A1	MGC139177	aldehyde dehydrogenase 4 family, member A1	1.9021	1.20685e-07
EMBV3_21042	CCDC17	NULL	coiled-coil domain containing 17	1.9008	0.000159083
EMBV3_19093	BCS1L	NULL	BCS1-like (yeast)	1.89914	5.68588e-06
EMBV3_23166	LRP10	NULL	low density lipoprotein receptor-related protein 10	1.89718	5.02542e-06
EMBV3_12808	NPC1	NULL	Niemann-Pick disease, type C1	1.89654	1.92956e-07
EMBV3_26391	SLC37A1	NULL	solute carrier family 37 (glycerol-3-phosphate transporter), member 1	1.89617	6.83646e-07
EMBV3_17403	SELH	NULL	selenoprotein H	1.89249	6.95182e-08
EMBV3_14272	DPEP1	MGC126924	dipeptidase 1 (renal)	1.89227	8.91987e-05
EMBV3_04783	GNMT	NULL	glycine N-methyltransferase	1.89184	4.28222e-07
EMBV3_18944	SCO2	MGC165812	SCO cytochrome oxidase deficient homolog 2 (yeast)	1.89118	1.65371e-06
EMBV3_05652	NULL	NULL	Novel Transcribed Region; evidence: embryonic ESTs	1.88664	3.40367e-05
EMBV3_17444	DHX8	NULL	DEAH (Asp-Glu-Ala-His) box polypeptide 8	1.88529	9.97552e-06
EMBV3_25591	SARS2	NULL	seryl-tRNA synthetase 2, mitochondrial	1.88401	0.00138453
EMBV3_21955	NID1	NULL	nidogen 1	1.87755	0.00184857
EMBV3_20250	NULL	NULL	Novel Transcribed Region; evidence: embryonic ESTs	1.87529	0.00030267
EMBV3_28598	GTF2IRD1	NULL	GTF2I repeat domain containing 1	1.87205	7.34777e-07
EMBV3_34384	S100A16	MGC140605	S100 calcium binding protein A16	1.86492	0.000531436
EMBV3_39437	NULL	NULL	Novel Transcribed Region; evidence: embryonic ESTs	1.86411	0.00281744
EMBV3_29550	CDH24	NULL	cadherin 24, type 2	1.86404	0.000123628
EMBV3_16837	ANKH	MGC166183	ankylosis, progressive homolog (mouse)	1.86267	3.3217e-05
EMBV3_02109	TMEM161A	MGC138998	transmembrane protein 161A	1.86036	2.1857e-07
EMBV3_11305	NULL	NULL	Novel Transcribed Region; evidence: embryonic ESTs	1.85713	3.40885e-05
EMBV3_34243	OPCML	NULL	opioid binding protein/cell adhesion molecule-like	1.8549	7.1063e-05
EMBV3_28848	DLL4	NULL	delta-like 4 (Drosophila)	1.85355	0.000177302
EMBV3_15915	NULL	NULL	Novel Transcribed Region; evidence: embryonic ESTs	1.85156	0.000194586
EMBV3_34681	FOSB	MGC143206	FBJ murine osteosarcoma viral oncogene homolog B	1.84388	0.00177973
EMBV3_26220	CTSZ	NULL	cathepsin Z	1.84148	1.49123e-06
EMBV3_41564	TMEM150A	TMEM150	transmembrane protein 150A	1.8409	6.07805e-06
EMBV3_17547	NULL	NULL	Novel Transcribed Region; evidence: embryonic ESTs	1.83976	3.04326e-06
EMBV3_08315	APEH	AARE APH MGC139504	N-acylaminoacyl-peptide hydrolase	1.83693	1.22212e-05
EMBV3_17160	MPI	MGC127578	mannose phosphate isomerase	1.83668	5.95504e-07
EMBV3_32530	LOC788724	NULL	similar to histone cluster 2, H2aa4	1.83405	5.32069e-06
EMBV3_23171	NULL	NULL	Novel Transcribed Region; evidence: embryonic ESTs	1.83299	8.50972e-06
EMBV3_12250	AIFM2	AMID	apoptosis-inducing factor, mitochondrion-associated, 2	1.83075	0.000753443
EMBV3_02948	LOC533805	NULL	similar to hCG2036582	1.82998	9.01971e-06
EMBV3_39198	PHF20L1	MGC148600	PHD finger protein 20-like 1	1.82797	3.60505e-07
EMBV3_10339	PPAN-P2RY11	MGC137466 PPAN	PPAN-P2RY11 readthrough	1.82646	0.00059877
EMBV3_00051	LDHA	NULL	lactate dehydrogenase A	1.82627	0.0372309
EMBV3_11895	NULL	NULL	Novel Transcribed Region; evidence: embryonic ESTs	1.82587	0.000599748
EMBV3_34398	AGTRAP	MGC140564	angiotensin II receptor-associated protein	1.82563	3.29932e-05
EMBV3_15389	LOC100140102	NULL	hypothetical protein LOC100140102	1.82198	0.00291058
EMBV3_37602	LDHA	NULL	lactate dehydrogenase A	1.8215	0.0299215
EMBV3_10046	NULL	NULL	Novel Transcribed Region; evidence: embryonic ESTs	1.82145	0.00365937
EMBV3_34211	NULL	NULL	Novel Transcribed Region; evidence: embryonic ESTs	1.82135	2.83827e-06
EMBV3_38068	NULL	NULL	Novel Transcribed Region; evidence: embryonic ESTs	1.82098	5.5954e-05
EMBV3_22228	SHMT2	MGC128707	serine hydroxymethyltransferase 2 (mitochondrial)	1.82032	7.49979e-06
EMBV3_15225	NULL	NULL	Novel Transcribed Region; evidence: embryonic ESTs	1.82019	0.00534103
EMBV3_08464	TMEM164	FLJ22679	transmembrane protein 164	1.81868	6.37398e-06
EMBV3_42265	NULL	NULL	Novel Transcribed Region; evidence: embryonic ESTs	1.81831	2.79206e-05
EMBV3_11211	LOC517961	NULL	similar to Protein FAM46C	1.81807	0.0014702
EMBV3_38336	TMEM115	MGC137897	transmembrane protein 115	1.81753	0.00014466
EMBV3_27007	ANXA6	MGC166185	annexin A6	1.81442	1.21297e-06
EMBV3_25861	PAG8	NULL	pregnancy-associated glycoprotein 8	1.81346	0.000175693
EMBV3_38531	METTL13	KIAA0859 MGC157180	methyltransferase like 13	1.81162	3.96539e-05
EMBV3_32631	CYP2S1	NULL	cytochrome P450, family 2, subfamily S, polypeptide 1	1.80941	1.61069e-05
EMBV3_01918	NULL	NULL	Novel Transcribed Region; evidence: embryonic ESTs	1.80927	5.07648e-06
EMBV3_43214	LOC100336999	NULL	ATP-binding cassette protein C4-like	1.8086	5.90217e-06
EMBV3_30797	RGL2	MGC139909	ral guanine nucleotide dissociation stimulator-like 2	1.8054	5.23416e-07
EMBV3_34720	INSR	ir-A	insulin receptor	1.80507	0.000817535
EMBV3_36142	C25H7ORF50	MGC139971	chromosome 7 open reading frame 50 ortholog	1.80475	6.92854e-06
EMBV3_05767	NULL	NULL	Novel Transcribed Region; evidence: embryonic ESTs	1.80472	2.73513e-06
EMBV3_30588	LENG8	MGC151846	leukocyte receptor cluster (LRC) member 8	1.80441	2.51034e-05
EMBV3_25763	NULL	NULL	Novel Transcribed Region; evidence: embryonic ESTs	1.80277	6.81149e-06
EMBV3_06805	GADD45G	MGC137546	growth arrest and DNA-damage-inducible, gamma	1.80128	0.000758635
EMBV3_30707	LY6G5B	NULL	lymphocyte antigen 6 complex, locus G5B	1.79794	3.07488e-06
EMBV3_03426	LOC515452	MGC140666	hypothetical protein LOC515452	1.79655	1.27715e-06
EMBV3_12583	NULL	NULL	Novel Transcribed Region; evidence: embryonic ESTs	1.79559	0.000194064
EMBV3_37027	SREBF2	NULL	sterol regulatory element binding transcription factor 2	1.79552	2.62943e-07
EMBV3_21103	TMEM20	MGC133623	transmembrane protein 20	1.79513	0.00189259
EMBV3_11095	FOX1	A2BP1 MGC140727	ataxin 2-binding protein 1	1.79379	0.000436878
EMBV3_27474	PCDHGC3	MGC143171 MGC151660	protocadherin gamma subfamily C, 3	1.79261	1.45729e-05
EMBV3_09006	LOC510087	NULL	similar to LOC508140	1.79062	2.81267e-05
EMBV3_20007	NULL	NULL	Novel Transcribed Region; evidence: embryonic ESTs	1.79004	0.242947
EMBV3_30056	BTN3A2	NULL	butyrophilin, subfamily 3, member A2	1.78994	0.000224322
EMBV3_14492	LOC505415	MGC134318	hypothetical protein LOC505415	1.78927	3.53334e-06
EMBV3_20055	NULL	NULL	Novel Transcribed Region; evidence: embryonic ESTs	1.78911	1.15485e-06
EMBV3_05272	LOC526668	NULL	similar to C19orf28 protein	1.78761	0.000172232
EMBV3_30361	LOC614835	MGC139391	hypothetical protein LOC614835	1.78703	3.65149e-05
EMBV3_26297	LOC100299180	NULL	similar to CG14709	1.78607	5.22026e-06
EMBV3_38854	POLDIP2	NULL	polymerase (DNA-directed), delta interacting protein 2	1.78577	3.04408e-06
EMBV3_18368	PIGU	NULL	phosphatidylinositol glycan anchor biosynthesis, class U	1.78496	0.000210309
EMBV3_19011	HKDC1	NULL	hexokinase domain containing 1	1.78443	7.23454e-07
EMBV3_09164	NULL	NULL	Novel Transcribed Region; evidence: embryonic ESTs	1.7834	7.37786e-06
EMBV3_12551	SLC16A2	MCT8	solute carrier family 16, member 2 (monocarboxylic acid transporter 8)	1.78072	4.76917e-05
EMBV3_40129	LRRC45	NULL	leucine rich repeat containing 45	1.77918	7.04364e-07
EMBV3_02031	XKR8	NULL	XK, Kell blood group complex subunit-related family, member 8	1.77914	8.39963e-07
EMBV3_10271	MESDC2	MGC127121	mesoderm development candidate 2	1.77863	4.24182e-05
EMBV3_10819	DCI	MGC134174	dodecenoyl-Coenzyme A delta isomerase (3,2 trans-enoyl-Coenzyme A isomerase)	1.77755	9.86112e-05
EMBV3_40835	TLN2	NULL	talin 2	1.77657	5.25488e-06
EMBV3_33425	DQX1	MGC127670	DEAQ box RNA-dependent ATPase 1	1.77603	1.26694e-05
EMBV3_04060	GEMIN7	MGC142418	gem (nuclear organelle) associated protein 7	1.77298	3.6009e-06
EMBV3_34867	RFNG	NULL	RFNG O-fucosylpeptide 3-beta-N-acetylglucosaminyltransferase	1.77153	6.44491e-06
EMBV3_29811	UQCRQ	QP-C	low molecular mass ubiquinone-binding protein (9.5kD)	1.7691	3.68145e-06
EMBV3_26123	FADS2	MGC142759	fatty acid desaturase 2	1.76877	0.000129959
EMBV3_31732	NULL	NULL	Novel Transcribed Region; evidence: embryonic ESTs	1.76862	3.7348e-05
EMBV3_29798	NULL	NULL	Novel Transcribed Region; evidence: embryonic ESTs	1.76758	0.000351563
EMBV3_10603	LOC616634	NULL	similar to histone cluster 1, H2ag	1.76728	3.84875e-06
EMBV3_35671	NULL	NULL	Novel Transcribed Region; evidence: embryonic ESTs	1.76475	4.42057e-06
EMBV3_32133	GSX1	MGC148669	GS homeobox 1	1.76429	2.4103e-05
EMBV3_11207	NULL	NULL	Novel Transcribed Region; evidence: embryonic ESTs	1.76343	2.37094e-05
EMBV3_42042	NULL	NULL	Novel Transcribed Region; evidence: embryonic ESTs	1.76333	7.47445e-06
EMBV3_28390	CCHCR1	C6orf18	coiled-coil alpha-helical rod protein 1	1.76311	2.97996e-07
EMBV3_11815	PHPT1	MGC133682 PHP14	phosphohistidine phosphatase 1	1.76245	8.16563e-07
EMBV3_30426	YDJC	MGC159810	YdjC homolog (bacterial)	1.76179	9.08808e-07
EMBV3_24483	TFPI	NULL	tissue factor pathway inhibitor (lipoprotein-associated coagulation inhibitor)	1.76093	7.04689e-07
EMBV3_22346	NULL	NULL	Novel Transcribed Region; evidence: embryonic ESTs	1.7602	1.55516e-06
EMBV3_10894	MMP25	NULL	similar to matrix metalloproteinase 25 preproprotein	1.75994	0.0012691
EMBV3_36521	ARVCF	MGC155194	armadillo repeat gene deletes in velocardiofacial syndrome	1.75983	4.21478e-06
EMBV3_29103	NUDT14	MGC152213 UGPP	nudix (nucleoside diphosphate linked moiety X)-type motif 14	1.7579	1.07984e-05
EMBV3_17418	CUEDC2	MGC128745	CUE domain containing 2	1.75761	1.83927e-05
EMBV3_09011	MRP63	MGC128095	mitochondrial ribosomal protein 63	1.75553	5.2373e-07
EMBV3_18537	TFAP2A	MGC151772	transcription factor AP-2 alpha (activating enhancer binding protein 2 alpha)	1.75531	7.35308e-05
EMBV3_20560	NULL	NULL	Novel Transcribed Region; evidence: embryonic ESTs	1.7553	0.00261114
EMBV3_30356	NCLN	MGC138978	nicalin homolog (zebrafish)	1.75504	0.000125989
EMBV3_21017	FBXO18	MGC157095	F-box protein, helicase, 18	1.75268	1.00035e-05
EMBV3_21868	NULL	NULL	Novel Transcribed Region; evidence: embryonic ESTs	1.75128	2.6482e-06
EMBV3_25724	NULL	NULL	Novel Transcribed Region; evidence: embryonic ESTs	1.75087	0.000157807
EMBV3_42471	PRKAB1	NULL	protein kinase, AMP-activated, beta 1 non-catalytic subunit	1.74979	5.34237e-07
EMBV3_36100	NULL	NULL	Novel Transcribed Region; evidence: embryonic ESTs	1.7483	6.1957e-05
EMBV3_11614	NULL	NULL	Novel Transcribed Region; evidence: embryonic ESTs	1.74806	6.49389e-06
EMBV3_36678	CNOT4	MGC142989	CCR4-NOT transcription complex, subunit 4	1.7478	0.00088222
EMBV3_32900	POLD2	MGC138082	polymerase (DNA directed), delta 2, regulatory subunit 50kDa	1.74393	1.37745e-05
EMBV3_07192	NULL	NULL	Novel Transcribed Region; evidence: embryonic ESTs	1.7435	3.9483e-05
EMBV3_32170	NULL	NULL	Novel Transcribed Region; evidence: embryonic ESTs	1.74256	0.000869987
EMBV3_27326	ERAL1	MGC157415	Era G-protein-like 1 (E. coli)	1.74231	5.96278e-05
EMBV3_29208	NULL	NULL	Novel Transcribed Region; evidence: embryonic ESTs	1.74151	1.14363e-06
EMBV3_26630	NULL	NULL	Novel Transcribed Region; evidence: embryonic ESTs	1.74112	5.70442e-06
EMBV3_04174	GEMIN4	NULL	gem (nuclear organelle) associated protein 4	1.73995	8.13752e-06
EMBV3_29553	TUBB3	MGC134115 TUBB4	tubulin, beta 3	1.7391	1.35281e-06
EMBV3_07048	MACROD1	LRP16 MGC137503	MACRO domain containing 1	1.73812	1.39964e-05
EMBV3_04567	EHBP1L1	NULL	EH domain binding protein 1-like 1	1.73586	0.000110295
EMBV3_09247	CORO7	NULL	coronin 7	1.73302	2.04236e-05
EMBV3_06386	ITGA10	NULL	integrin, alpha 10	1.73269	3.39287e-05
EMBV3_09803	PQLC2	MGC137741	PQ loop repeat containing 2	1.73242	1.63394e-06
EMBV3_18856	SPIRE2	NULL	spire homolog 2 (Drosophila)	1.73207	7.47719e-07
EMBV3_30197	NEURL4	NULL	neuralized homolog 4 (Drosophila)	1.7308	3.13001e-05
EMBV3_05649	BCAS4	MGC152217	breast carcinoma amplified sequence 4	1.73003	8.05718e-05
EMBV3_21588	IL1RN	NULL	interleukin 1 receptor antagonist	1.72951	0.00318223
EMBV3_12413	GGTA1	NULL	alpha-galactosyltransferase 1 (glycoprotein)	1.72917	0.000927862
EMBV3_12560	DLX4	MGC149037	distal-less homeobox 4	1.72861	0.000584288
EMBV3_10375	LOC100336649	NULL	phosphatidylserine synthase 2-like	1.72809	2.06091e-05
EMBV3_39304	NULL	NULL	Novel Transcribed Region; evidence: embryonic ESTs	1.72733	9.10745e-05
EMBV3_00336	PDZD3	MGC129076	PDZ domain containing 3	1.7271	0.00130782
EMBV3_16331	RUSC1	MGC148826	RUN and SH3 domain containing 1	1.72691	5.10369e-05
EMBV3_25710	MTERFD3	NULL	MTERF domain containing 3	1.72674	4.33551e-06
EMBV3_12073	NULL	NULL	Novel Transcribed Region; evidence: embryonic ESTs	1.7262	6.7967e-05
EMBV3_40066	LOC541108	NULL	similar to histone cluster 2, H2aa4	1.72473	1.39572e-05
EMBV3_09659	SPC24	MGC140368 SPBC24	SPC24, NDC80 kinetochore complex component, homolog (S. cerevisiae)	1.72463	4.69595e-06
EMBV3_19631	CLN8	MGC139174	ceroid-lipofuscinosis, neuronal 8 (epilepsy, progressive with mental retardation)	1.72454	0.000370322
EMBV3_02266	TIGAR	C5H12ORF5 MGC139129	chromosome 12 open reading frame 5 ortholog	1.72417	3.52362e-05
EMBV3_27616	LOC784976	NULL	similar to olfactory receptor 560 (predicted)	1.7231	0.000146168
EMBV3_16236	NULL	NULL	Novel Transcribed Region; evidence: embryonic ESTs	1.72203	0.000639056
EMBV3_10709	NULL	NULL	Novel Transcribed Region; evidence: embryonic ESTs	1.72156	1.28193e-06
EMBV3_15289	LOC517246	NULL	similar to cytochrome P450 CYP3A24	1.72142	7.41401e-05
EMBV3_38435	ENO1	MGC127526	enolase 1, (alpha)	1.72101	0.000758219
EMBV3_09346	MRPL41	NULL	mitochondrial ribosomal protein L41	1.71957	1.15454e-06
EMBV3_08929	2014-09-02	MGC133898	septin 2	1.71911	5.44802e-05
EMBV3_07676	GAB1	NULL	GRB2-associated binding protein 1	1.71849	2.40092e-06
EMBV3_09917	NULL	NULL	Novel Transcribed Region; evidence: embryonic ESTs	1.71823	0.000221804
EMBV3_16052	NULL	NULL	Novel Transcribed Region; evidence: embryonic ESTs	1.71797	2.54739e-06
EMBV3_15811	DUS1L	MGC151810	dihydrouridine synthase 1-like (S. cerevisiae)	1.71741	4.1071e-06
EMBV3_24365	TAF8	NULL	TAF8 RNA polymerase II, TATA box binding protein (TBP)-associated factor, 43kDa	1.71681	1.25412e-06
EMBV3_14026	NDUFA8	MGC127844	NADH dehydrogenase (ubiquinone) 1 alpha subcomplex, 8, 19kDa	1.71621	0.00019855
EMBV3_39666	BCAR4	NULL	breast cancer anti-estrogen resistance 4	1.71582	2.34432e-06
EMBV3_28913	NULL	NULL	Novel Transcribed Region; evidence: embryonic ESTs	1.71576	4.83264e-06
EMBV3_08783	LOC616199	NULL	similar to Aldose reductase (AR) (Aldehyde reductase) (20-alpha-hydroxysteroid dehydrogenase) (20-alpha-HSD)	1.71555	0.000186388
EMBV3_38249	NULL	NULL	Novel Transcribed Region; evidence: embryonic ESTs	1.71512	4.32498e-05
EMBV3_38868	TYRO3	NULL	TYRO3 protein tyrosine kinase	1.71457	3.11287e-06
EMBV3_23295	MYO9B	NULL	myosin IXB	1.71385	6.41682e-07
EMBV3_09037	NULL	NULL	Novel Transcribed Region; evidence: embryonic ESTs	1.71294	1.76646e-05
EMBV3_42470	IPO9	MGC151504	importin 9	1.71166	4.10899e-07
EMBV3_32646	ACOT4	NULL	acyl-CoA thioesterase 4	1.71073	3.26464e-06
EMBV3_24812	EXOSC5	NULL	exosome component 5	1.70953	1.175e-06
EMBV3_18828	GGTA1	NULL	alpha-galactosyltransferase 1 (glycoprotein)	1.70839	0.00127746
EMBV3_03807	CLDN23	NULL	claudin 23	1.70833	0.00104632
EMBV3_30959	C5H22orf32	C22orf32 MGC137004	chromosome 22 open reading frame 32 ortholog	1.70768	7.8751e-06
EMBV3_33856	MCPH1	MGC148665	microcephalin 1	1.70632	2.20242e-06
EMBV3_40264	TSNAXIP1	NULL	translin-associated factor X interacting protein 1	1.70592	0.00211541
EMBV3_04653	PPFIBP2	NULL	PTPRF interacting protein, binding protein 2 (liprin beta 2)	1.70588	0.000894376
EMBV3_25112	PBXIP1	NULL	pre-B-cell leukemia homeobox interacting protein 1	1.70585	3.25027e-06
EMBV3_20269	BRI3	MGC134621	brain protein I3	1.70497	4.87367e-06
EMBV3_36511	CDC42BPA	NULL	CDC42 binding protein kinase alpha (DMPK-like)	1.70472	6.47281e-05
EMBV3_01475	SIL1	NULL	SIL1 homolog, endoplasmic reticulum chaperone (S. cerevisiae)	1.70431	3.36134e-05
EMBV3_16296	LOC782483	NULL	hypothetical LOC782483	1.70412	0.000455139
EMBV3_15347	LOC100300326	NULL	hypothetical protein LOC100300326	1.70395	0.000101638
EMBV3_00649	ANXA2	NULL	annexin A2	1.70075	1.77383e-06
EMBV3_05392	MTP18	MGC142509	mitochondrial protein 18 kDa	1.70023	1.69449e-05
EMBV3_36947	HSD17B8	FABGL HKE6	hydroxysteroid (17-beta) dehydrogenase 8	1.70007	8.17534e-05
EMBV3_15090	SLC37A4	G6PT1	solute carrier family 37 (glucose-6-phosphate transporter), member 4	1.69975	1.88564e-06
EMBV3_42981	LOC100295169	NULL	hypothetical protein LOC100295169	1.69789	6.01035e-05
EMBV3_12648	SLC35C1	FUCT1	solute carrier family 35, member C1	1.69703	1.24647e-05
EMBV3_39506	LOC100336920	NULL	protein tyrosine phosphatase, receptor-type, F interacting protein, binding protein 2-like	1.69664	2.54437e-05
EMBV3_31182	MYO1C	NULL	myosin IC	1.69526	0.000120853
EMBV3_14580	LOC100296324	NULL	similar to transthyretin	1.69408	8.46946e-06
EMBV3_25611	CLMN	NULL	calmin (calponin-like, transmembrane)	1.69389	1.35485e-05
EMBV3_01519	LOC783151	NULL	similar to enterophilin-2L	1.69276	2.23356e-06
EMBV3_30900	NULL	NULL	Novel Transcribed Region; evidence: embryonic ESTs	1.69211	3.86995e-05
EMBV3_09337	NULL	NULL	Novel Transcribed Region; evidence: embryonic ESTs	1.69179	6.01407e-05
EMBV3_14878	PEBP4	MGC127772	phosphatidylethanolamine-binding protein 4	1.69139	9.59159e-05
EMBV3_10724	NULL	NULL	Novel Transcribed Region; evidence: embryonic ESTs	1.69099	0.000902097
EMBV3_39906	AKR1A1	NULL	aldo-keto reductase family 1, member A1 (aldehyde reductase)	1.69085	0.00133051
EMBV3_43630	NULL	NULL	Novel Transcribed Region; evidence: embryonic ESTs	1.69033	0.000131218
EMBV3_39217	PERP	MGC127602	PERP, TP53 apoptosis effector	1.69025	1.53247e-05
EMBV3_19874	RPS2	MGC126925 RPS2E	ribosomal protein S2	1.68688	0.00387771
EMBV3_07170	SARS	NULL	seryl-tRNA synthetase	1.68669	4.47894e-05
EMBV3_16105	TFEB	NULL	transcription factor EB	1.68579	6.7027e-06
EMBV3_18517	SERPINB8	NULL	serpin peptidase inhibitor, clade B (ovalbumin), member 8	1.68563	2.92469e-06
EMBV3_41559	TIMP2	MGC127732	TIMP metallopeptidase inhibitor 2	1.6852	0.000167915
EMBV3_29327	DSP	NULL	desmoplakin	1.68474	0.00123895
EMBV3_35223	NULL	NULL	Novel Transcribed Region; evidence: embryonic ESTs	1.68452	0.000985059
EMBV3_36263	NULL	NULL	Novel Transcribed Region; evidence: embryonic ESTs	1.68244	2.34257e-06
EMBV3_34305	HSD17B8	FABGL HKE6	hydroxysteroid (17-beta) dehydrogenase 8	1.68226	6.35446e-05
EMBV3_29816	SCIN	NULL	scinderin	1.68142	0.00655454
EMBV3_40391	ACOX3	MGC139222	acyl-Coenzyme A oxidase 3, pristanoyl	1.68132	9.70148e-06
EMBV3_35882	ZBTB46	NULL	zinc finger and BTB domain containing 46	1.6813	0.000715988
EMBV3_20352	NULL	NULL	Novel Transcribed Region; evidence: embryonic ESTs	1.68124	0.000286436
EMBV3_30493	CAMK1G	MGC142748	calcium/calmodulin-dependent protein kinase IG	1.68039	0.000143331
EMBV3_43413	PLLP	MGC166233	plasma membrane proteolipid (plasmolipin)	1.67972	4.49233e-05
EMBV3_12295	NDUFB4	B15	NADH dehydrogenase (ubiquinone) 1 beta subcomplex, 4, 15kDa	1.67906	0.000176184
EMBV3_00783	ENPP1	NULL	ectonucleotide pyrophosphatase/phosphodiesterase 1	1.67825	9.31297e-05
EMBV3_14507	NULL	NULL	Novel Transcribed Region; evidence: embryonic ESTs	1.67775	7.93413e-06
EMBV3_07711	NULL	NULL	Novel Transcribed Region; evidence: embryonic ESTs	1.67766	0.000810941
EMBV3_19333	FADS3	MGC155279	fatty acid desaturase 3	1.67694	0.000379368
EMBV3_19389	TMEM150A	TMEM150	transmembrane protein 150A	1.67681	0.00235627
EMBV3_23383	ECE1	NULL	endothelin converting enzyme 1	1.67639	0.00527934
EMBV3_07624	GDPD5	NULL	glycerophosphodiester phosphodiesterase domain containing 5	1.67617	3.81405e-06
EMBV3_41351	TMEM147	MGC127848	transmembrane protein 147	1.67498	0.00141678
EMBV3_29778	ARFRP1	MGC134154	ADP-ribosylation factor related protein 1	1.6749	0.000161507
EMBV3_02089	GALT	NULL	galactose-1-phosphate uridylyltransferase	1.67448	5.34918e-06
EMBV3_12079	RASSF7	MGC139145	Ras association (RalGDS/AF-6) domain family (N-terminal) member 7	1.67421	3.10431e-05
EMBV3_42013	LGMN	MGC128270	legumain	1.67389	0.000129124
EMBV3_37691	LUC7L	MGC140713	LUC7-like (S. cerevisiae)	1.67336	6.56215e-06
EMBV3_25903	PGAM2	MGC134078	phosphoglycerate mutase 2 (muscle)	1.6724	0.00545532
EMBV3_32249	ACSL6	MGC134527	acyl-CoA synthetase long-chain family member 6	1.67077	6.15594e-05
EMBV3_15290	LOC782792	NULL	similar to olfactory receptor Olfr987	1.66959	6.08271e-06
EMBV3_02358	ACTR1B	MGC139536	ARP1 actin-related protein 1 homolog B, centractin beta (yeast)	1.66955	2.36369e-05
EMBV3_43169	NULL	NULL	Novel Transcribed Region; evidence: embryonic ESTs	1.66758	0.000106142
EMBV3_24963	NULL	NULL	Novel Transcribed Region; evidence: embryonic ESTs	1.66749	5.58696e-06
EMBV3_16992	PSD3	NULL	pleckstrin and Sec7 domain containing 3	1.66704	0.000470958
EMBV3_15737	GPR101	NULL	G protein-coupled receptor 101	1.66501	0.000477291
EMBV3_33599	DENND3	NULL	DENN/MADD domain containing 3	1.66447	0.000113174
EMBV3_03670	LOC100299975	NULL	similar to glycine cleavage system protein H (aminomethyl carrier)	1.66368	0.00171393
EMBV3_19374	LOC540962	NULL	similar to QIL1 protein	1.66197	0.000292485
EMBV3_26859	ARHGEF16	NULL	Rho guanine exchange factor (GEF) 16	1.66183	1.15457e-06
EMBV3_16263	PDLIM4	MGC127818	PDZ and LIM domain 4	1.66172	3.43119e-05
EMBV3_36888	MAGIX	NULL	MAGI family member, X-linked	1.66074	5.45996e-06
EMBV3_07373	MDFI	NULL	MyoD family inhibitor	1.66048	8.13398e-05
EMBV3_09478	NFE2	NULL	nuclear factor (erythroid-derived 2), 45kDa	1.6603	2.09881e-05
EMBV3_24406	LOC616899	MGC157361	hypothetical protein LOC616899	1.66015	2.47451e-05
EMBV3_35443	LOC100337354	NULL	SOX11-like	1.66002	0.037285
EMBV3_14982	SLC6A1	NULL	solute carrier family 6 (neurotransmitter transporter, GABA), member 1	1.65801	0.000213479
EMBV3_05492	LOC100337278	NULL	epiplakin 1-like	1.65762	0.000121642
EMBV3_34452	RPL36	NULL	ribosomal protein L36	1.65697	0.000235295
EMBV3_03661	ANKRD29	MGC152539	ankyrin repeat domain 29	1.65675	1.56131e-05
EMBV3_02125	TARBP2	MGC139801	TAR (HIV-1) RNA binding protein 2	1.65673	0.000216253
EMBV3_13795	FERMT2	NULL	fermitin family homolog 2 (Drosophila)	1.65476	4.26193e-05
EMBV3_36071	SLC25A41	MGC151925	solute carrier family 25, member 41	1.6542	2.44286e-05
EMBV3_29638	NULL	NULL	Novel Transcribed Region; evidence: embryonic ESTs	1.65366	6.12035e-06
EMBV3_36165	STAP2	MGC127502	signal transducing adaptor family member 2	1.65359	0.000383583
EMBV3_12432	TSC21	MGC152332	protein TSC21	1.65185	0.00769597
EMBV3_43344	LOC617154	NULL	similar to PNG protein	1.65156	6.61562e-06
EMBV3_25271	MRPL16	MGC127303	mitochondrial ribosomal protein L16	1.65136	5.07189e-05
EMBV3_26097	PRELID1	MGC134414 PX19	PRELI domain containing 1	1.65045	0.00297631
EMBV3_10089	CLN3	MGC139946	ceroid-lipofuscinosis, neuronal 3	1.64943	7.31498e-05
EMBV3_20225	TIMM17B	MGC128816	translocase of inner mitochondrial membrane 17 homolog B (yeast)	1.64777	0.000136318
EMBV3_11302	ASB6	NULL	ankyrin repeat and SOCS box-containing 6	1.64733	7.6036e-06
EMBV3_06402	SNRPN	MGC139729	small nuclear ribonucleoprotein polypeptide N	1.64668	4.85286e-05
EMBV3_21778	FBL	NULL	fibrillarin	1.64619	1.75847e-05
EMBV3_15733	NULL	NULL	Novel Transcribed Region; evidence: embryonic ESTs	1.64579	3.96129e-06
EMBV3_37382	LOC516378	NULL	intestinal alkaline phosphatase VII	1.64509	0.000387907
EMBV3_09780	METTL12	NULL	methyltransferase like 12	1.64388	2.49185e-05
EMBV3_08068	NULL	NULL	Novel Transcribed Region; evidence: embryonic ESTs	1.64374	6.62041e-05
EMBV3_36133	COPS6	MGC159502	COP9 constitutive photomorphogenic homolog subunit 6 (Arabidopsis)	1.64328	1.51268e-05
EMBV3_01876	LOC100337181	NULL	p21-activated kinase 3-like	1.64318	0.00615392
EMBV3_42225	LOC100298830	NULL	similar to pseudoautosomal GTP-binding protein-like protein	1.64291	0.00018
EMBV3_35551	PI4KA	PIK4CA	phosphatidylinositol 4-kinase, catalytic, alpha	1.64156	6.97517e-06
EMBV3_11500	CARKD	NULL	carbohydrate kinase domain containing	1.64055	1.26753e-05
EMBV3_25972	AKR1B1	MGC134297	aldo-keto reductase family 1, member B1 (aldose reductase)	1.6403	3.69878e-05
EMBV3_27412	NULL	NULL	Novel Transcribed Region; evidence: embryonic ESTs	1.63962	0.000205721
EMBV3_03756	GALNT1	NULL	UDP-N-acetyl-alpha-D-galactosamine:polypeptide N-acetylgalactosaminyltransferase 1 (GalNAc-T1)	1.63935	1.19861e-05
EMBV3_39029	GIT1	NULL	G protein-coupled receptor kinase interacting ArfGAP 1	1.63894	0.000100607
EMBV3_23427	NULL	NULL	Novel Transcribed Region; evidence: embryonic ESTs	1.63664	0.00434754
EMBV3_43653	ALDH3B1	NULL	aldehyde dehydrogenase 3 family, member B1	1.63649	0.000197292
EMBV3_41076	MRPS18B	MGC133993	mitochondrial ribosomal protein S18B	1.63567	0.000474087
EMBV3_24553	NULL	NULL	Novel Transcribed Region; evidence: embryonic ESTs	1.63516	1.12258e-06
EMBV3_00453	SMAP1	NULL	small ArfGAP 1	1.63478	0.000445183
EMBV3_35195	FUK	NULL	fucokinase	1.6346	8.38227e-06
EMBV3_38023	LOC100336486	NULL	envelope glycoprotein-like	1.63453	1.38513e-05
EMBV3_17563	GDPD5	NULL	glycerophosphodiester phosphodiesterase domain containing 5	1.63447	2.38386e-05
EMBV3_36050	GPLD1	NULL	glycosylphosphatidylinositol specific phospholipase D1	1.63402	5.29372e-05
EMBV3_18983	SUPT6H	NULL	suppressor of Ty 6 homolog (S. cerevisiae)	1.63377	1.85709e-05
EMBV3_01167	TMEM147	MGC127848	transmembrane protein 147	1.63304	0.010861
EMBV3_29466	LCAT	MGC137397	lecithin-cholesterol acyltransferase	1.6326	2.51853e-05
EMBV3_34833	LRRFIP1	MGC151609	leucine rich repeat (in FLII) interacting protein 1	1.63248	0.000187293
EMBV3_31865	PCBP4	MGC140586	poly(rC) binding protein 4	1.63241	5.31309e-05
EMBV3_00914	LOC100299402	NULL	similar to transmembrane protein 203	1.63187	7.52058e-05
EMBV3_22691	CPSF3L	NULL	cleavage and polyadenylation specific factor 3-like	1.63135	7.95277e-06
EMBV3_15417	NULL	NULL	Novel Transcribed Region; evidence: embryonic ESTs	1.6312	0.000578805
EMBV3_01143	MAPK8IP3	NULL	mitogen-activated protein kinase 8 interacting protein 3	1.63009	0.000193038
EMBV3_43574	NULL	NULL	Novel Transcribed Region; evidence: embryonic ESTs	1.63005	7.29508e-05
EMBV3_27939	PIGL	NULL	phosphatidylinositol glycan anchor biosynthesis, class L	1.62952	3.93677e-05
EMBV3_35334	PLAC9	MGC134235	placenta-specific 9	1.62892	2.56923e-05
EMBV3_26853	AP1G2	MGC159942	adaptor-related protein complex 1, gamma 2 subunit	1.62856	2.94679e-05
EMBV3_07283	LOC529277	NULL	similar to histone cluster 1, H2ag	1.6277	4.54762e-05
EMBV3_14583	LOC100299249	NULL	similar to interleukin 3 receptor, alpha	1.62748	0.000107434
EMBV3_19648	TUBGCP6	NULL	tubulin, gamma complex associated protein 6	1.62739	8.14748e-06
EMBV3_03634	PLBD1	FLJ22662	phospholipase B domain containing 1	1.62601	2.34764e-06
EMBV3_11079	DGCR8	NULL	DiGeorge syndrome critical region gene 8	1.62599	4.37876e-05
EMBV3_43121	LOC506093	NULL	similar to glutathione S-transferase, theta 4	1.62481	9.89148e-05
EMBV3_34412	NDUFS6	IP13	NADH dehydrogenase (ubiquinone) Fe-S protein 6, 13kDa (NADH-coenzyme Q reductase)	1.62479	4.0397e-06
EMBV3_15380	NULL	NULL	Novel Transcribed Region; evidence: embryonic ESTs	1.62445	0.000158194
EMBV3_06411	NULL	NULL	Novel Transcribed Region; evidence: embryonic ESTs	1.62426	1.75047e-05
EMBV3_12315	POFUT1	NULL	protein O-fucosyltransferase 1	1.62284	0.000134624
EMBV3_07260	NULL	NULL	Novel Transcribed Region; evidence: embryonic ESTs	1.62184	6.60366e-05
EMBV3_06467	OCEL1	MGC151989	occludin/ELL domain containing 1	1.62163	0.000241928
EMBV3_17792	ABHD12	MGC140778	abhydrolase domain containing 12	1.61949	0.000224938
EMBV3_41593	HAUS4	NULL	HAUS augmin-like complex, subunit 4	1.61947	1.0115e-05
EMBV3_26649	LAMA5	NULL	laminin, alpha 5	1.61942	5.83781e-05
EMBV3_34146	NULL	NULL	Novel Transcribed Region; evidence: embryonic ESTs	1.61916	3.62513e-06
EMBV3_21632	HMBS	MGC137625	hydroxymethylbilane synthase	1.61764	7.76178e-05
EMBV3_10091	TPI1	NULL	triosephosphate isomerase 1	1.61757	0.0586129
EMBV3_18689	NULL	NULL	Novel Transcribed Region; evidence: embryonic ESTs	1.61737	0.000163822
EMBV3_40498	SLC30A2	NULL	solute carrier family 30 (zinc transporter), member 2	1.61712	0.00142546
EMBV3_26251	GNMT	NULL	glycine N-methyltransferase	1.61688	0.000448447
EMBV3_20141	LOC524304	NULL	similar to Olfactory receptor 9I1	1.61681	5.22976e-05
EMBV3_26586	MRPS18A	MRP-S18-3	mitochondrial ribosomal protein S18A	1.61633	6.193e-05
EMBV3_27280	ELOF1	MGC148784	elongation factor 1 homolog (S. cerevisiae)	1.61607	2.69823e-05
EMBV3_25390	RAB35	MGC139264	RAB35, member RAS oncogene family	1.61578	5.36616e-06
EMBV3_25130	CNDP2	MGC127325	CNDP dipeptidase 2 (metallopeptidase M20 family)	1.61573	1.89928e-05
EMBV3_32114	PPAPDC1B	NULL	phosphatidic acid phosphatase type 2 domain containing 1B	1.61526	1.07269e-05
EMBV3_41224	GPX5	NULL	glutathione peroxidase 5 (epididymal androgen-related protein)	1.61512	0.00025546
EMBV3_06664	MRPL23	NULL	mitochondrial ribosomal protein L23	1.61452	0.000317419
EMBV3_07812	DNMT3A	NULL	DNA (cytosine-5-)-methyltransferase 3 alpha	1.61363	0.000227248
EMBV3_22951	KIF1C	NULL	kinesin family member 1C	1.61323	7.61722e-06
EMBV3_16534	BOLA-NC1	BoLA MGC134252	non-classical MHC class I antigen	1.61237	0.00142227
EMBV3_14498	LOC785933	NULL	similar to Orphan sodium- and chloride-dependent neurotransmitter transporter NTT5 (Solute carrier family 6 member 16)	1.61215	0.00149491
EMBV3_38813	LOC539408	NULL	similar to Glycoprotein hormone beta-5 precursor (Thyrostimulin subunit beta)	1.61206	0.0030109
EMBV3_26004	SCUBE3	NULL	signal peptide, CUB domain, EGF-like 3	1.61094	4.4727e-05
EMBV3_30699	NULL	NULL	Novel Transcribed Region; evidence: embryonic ESTs	1.61077	0.000998513
EMBV3_09654	CLIC3	NULL	chloride intracellular channel 3	1.61067	8.14473e-05
EMBV3_14482	LOC508335	NULL	similar to Family with sequence similarity 35, member A	1.61001	0.000116416
EMBV3_18764	ADAM15	NULL	ADAM metallopeptidase domain 15	1.60999	0.0100773
EMBV3_21510	NULL	NULL	Novel Transcribed Region; evidence: embryonic ESTs	1.60976	4.05445e-05
EMBV3_00658	SLC19A3	MGC165775	solute carrier family 19, member 3	1.60974	0.000110087
EMBV3_14340	NULL	NULL	Novel Transcribed Region; evidence: embryonic ESTs	1.60973	1.2334e-05
EMBV3_29441	TCIRG1	MGC137911	T-cell, immune regulator 1, ATPase, H+ transporting, lysosomal V0 subunit A3	1.60925	1.30559e-05
EMBV3_02447	LOC509263	FLJ20584	hypothetical protein LOC509263	1.60876	7.83993e-05
EMBV3_30425	BAG2	MGC128966	BCL2-associated athanogene 2	1.60742	0.000113799
EMBV3_18627	JAG1	NULL	jagged 1 (Alagille syndrome)	1.60597	0.00267115
EMBV3_16765	NULL	NULL	Novel Transcribed Region; evidence: embryonic ESTs	1.60549	7.53704e-05
EMBV3_19781	NULL	NULL	Novel Transcribed Region; evidence: embryonic ESTs	1.60539	0.000118153
EMBV3_02898	PLD2	NULL	phospholipase D2	1.6044	5.52949e-05
EMBV3_36257	NULL	NULL	Novel Transcribed Region; evidence: embryonic ESTs	1.6028	0.01028
EMBV3_17928	TSEN54	NULL	tRNA splicing endonuclease 54 homolog (S. cerevisiae)	1.60223	0.00013193
EMBV3_37565	PLAC8	MGC140273	placenta-specific 8	1.60216	0.00419559
EMBV3_34373	OSBPL7	NULL	oxysterol binding protein-like 7	1.60151	8.28531e-06
EMBV3_30216	OCEL1	MGC151989	occludin/ELL domain containing 1	1.60038	0.00235723
EMBV3_11499	C17H22orf25	C22orf25 DKFZp761P1121 MGC137947	chromosome 22 open reading frame 25 ortholog	1.60012	1.48972e-05
EMBV3_27583	MRPL23	NULL	mitochondrial ribosomal protein L23	1.60006	0.000161585
EMBV3_14319	HAUS5	MGC139333	HAUS augmin-like complex, subunit 5	1.59988	0.000112506
EMBV3_17695	SUSD2	NULL	sushi domain containing 2	1.59923	0.00238679
EMBV3_22246	LOC521717	NULL	similar to CG31772 CG31772-PA	1.59917	0.0136556
EMBV3_23431	ATP6V1G3	NULL	ATPase, H+ transporting, lysosomal 13kDa, V1 subunit G3	1.59909	0.00074113
EMBV3_11783	NULL	NULL	Novel Transcribed Region; evidence: embryonic ESTs	1.59873	0.000311713
EMBV3_34525	LY6G6C	MGC155145	lymphocyte antigen 6 complex, locus G6C	1.5982	2.59491e-05
EMBV3_34047	NULL	NULL	Novel Transcribed Region; evidence: embryonic ESTs	1.59762	8.92446e-06
EMBV3_33612	LOC613832	NULL	similar to rCG52146	1.59691	2.24245e-06
EMBV3_29070	HSD17B8	FABGL HKE6	hydroxysteroid (17-beta) dehydrogenase 8	1.5965	0.000855764
EMBV3_29168	NULL	NULL	Novel Transcribed Region; evidence: embryonic ESTs	1.59639	0.000134844
EMBV3_04774	NULL	NULL	Novel Transcribed Region; evidence: embryonic ESTs	1.59614	0.000651028
EMBV3_03170	NULL	NULL	Novel Transcribed Region; evidence: embryonic ESTs	1.59606	0.00408909
EMBV3_02529	PLDN	MGC142343	pallidin homolog (mouse)	1.59594	0.00049778
EMBV3_08263	SURF1	NULL	surfeit 1	1.59547	0.000185306
EMBV3_08383	BTBD19	NULL	BTB (POZ) domain containing 19	1.59528	7.01193e-06
EMBV3_38510	NULL	NULL	Novel Transcribed Region; evidence: embryonic ESTs	1.59429	1.01087e-05
EMBV3_07741	TRIM63	MGC137423	tripartite motif-containing 63	1.59384	7.65179e-05
EMBV3_25297	NIPSNAP3A	MGC140274	nipsnap homolog 3A (C. elegans)	1.59363	1.62932e-05
EMBV3_43784	KRT85	NULL	keratin 85	1.5936	1.89687e-05
EMBV3_30477	JMJD5	FLJ13798	jumonji domain containing 5	1.59356	5.22648e-06
EMBV3_41023	PLA2G10	NULL	phospholipase A2, group X	1.59347	0.000110151
EMBV3_22597	C11H2ORF7	NULL	chromosome 2 open reading frame 7 ortholog	1.59316	1.74619e-05
EMBV3_21459	ANXA8	ANXA8L1 MGC137766	annexin A8	1.59257	4.41572e-05
EMBV3_04062	METTL7B	NULL	similar to DILV594	1.59049	0.00154701
EMBV3_38869	TMEM147	MGC127848	transmembrane protein 147	1.59024	0.00803493
EMBV3_31786	NULL	NULL	Novel Transcribed Region; evidence: embryonic ESTs	1.5901	2.93189e-05
EMBV3_17365	NULL	NULL	Novel Transcribed Region; evidence: embryonic ESTs	1.59	0.000120662
EMBV3_12183	DEF6	MGC157235	differentially expressed in FDCP 6 homolog (mouse)	1.58943	0.00127569
EMBV3_16668	STARD13	NULL	StAR-related lipid transfer (START) domain containing 13	1.58861	0.000208015
EMBV3_17975	NUP62	NULL	nucleoporin 62kDa	1.58804	6.47515e-05
EMBV3_34961	GOLGB1	NULL	golgin B1, golgi integral membrane protein	1.58711	7.64578e-05
EMBV3_35340	DCLK2	NULL	doublecortin-like kinase 2	1.58667	0.00424375
EMBV3_12718	NULL	NULL	Novel Transcribed Region; evidence: embryonic ESTs	1.58644	3.5151e-05
EMBV3_15234	SLC4A2	NULL	solute carrier family 4, anion exchanger, member 2 (erythrocyte membrane protein band 3-like 1)	1.58598	7.51896e-05
EMBV3_20282	TNIP1	MGC128140	TNFAIP3 interacting protein 1	1.5854	0.000184795
EMBV3_04501	PEX16	MGC137296	peroxisomal biogenesis factor 16	1.58426	1.01137e-05
EMBV3_42273	AKR7A2	MGC148743	aldo-keto reductase family 7, member A2 (aflatoxin aldehyde reductase)	1.58423	1.85858e-05
EMBV3_21293	NULL	NULL	Novel Transcribed Region; evidence: embryonic ESTs	1.58403	0.000151456
EMBV3_04386	HSPA1B	HSP70-2 HSPA1A HSPA2	heat shock 70kDa protein 1B	1.58396	0.0172067
EMBV3_11576	LOC615989	NULL	similar to Protein FAM151A	1.58351	0.000308299
EMBV3_29186	NULL	NULL	Novel Transcribed Region; evidence: embryonic ESTs	1.58289	0.000298058
EMBV3_12135	SRM	NULL	spermidine synthase	1.58189	0.00140865
EMBV3_10164	RBM43	MGC159967	RNA binding motif protein 43	1.58181	0.00750371
EMBV3_35246	TUBAL3	MGC165684	tubulin, alpha-like 3	1.58172	0.00191208
EMBV3_38648	AP3D1	BLVR	adaptor-related protein complex 3, delta 1 subunit	1.58036	4.59743e-05
EMBV3_20772	KRT19	NULL	keratin 19	1.57996	0.0208366
EMBV3_22435	TMEM43	MGC165694	transmembrane protein 43	1.57957	4.18901e-06
EMBV3_41380	POLM	NULL	polymerase (DNA directed), mu	1.57818	6.4863e-05
EMBV3_10725	EPHX3	ABHD9	epoxide hydrolase 3	1.5776	0.000854931
EMBV3_05182	NULL	NULL	Novel Transcribed Region; evidence: embryonic ESTs	1.57759	1.90483e-05
EMBV3_20773	ZBTB2	NULL	zinc finger and BTB domain containing 2	1.57662	0.0433438
EMBV3_22655	KLHL22	NULL	kelch-like 22 (Drosophila)	1.57626	0.00068111
EMBV3_16143	SYN3	NULL	synapsin III	1.57605	1.15602e-05
EMBV3_40407	LOC785867	NULL	similar to Rho-related BTB domain containing 2	1.57534	9.21969e-05
EMBV3_30328	LOC518318	NULL	similar to histone cluster 1, H3f	1.57494	0.000138019
EMBV3_18600	LOC100337461	NULL	mitochondrial ribosomal protein L40-like	1.57481	1.05634e-05
EMBV3_29608	PLUNC	MGC140393	palate, lung and nasal epithelium associated	1.57465	0.000191733
EMBV3_03130	WWC2	NULL	WW and C2 domain containing 2	1.57364	0.000785307
EMBV3_17394	NULL	NULL	Novel Transcribed Region; evidence: embryonic ESTs	1.57349	0.00010264
EMBV3_00566	PLEKHF1	NULL	pleckstrin homology domain containing, family F (with FYVE domain) member 1	1.57341	6.46613e-05
EMBV3_20548	MGC166429	NULL	similar to obscurin, cytoskeletal calmodulin and titin-interacting RhoGEF	1.57251	0.00251499
EMBV3_38570	GRK4	NULL	G protein-coupled receptor kinase 4	1.57139	8.12922e-05
EMBV3_39582	ISCU	MGC140639	iron-sulfur cluster scaffold homolog (E. coli)	1.57111	2.99153e-05
EMBV3_02261	NLRX1	MGC160060	NLR family member X1	1.57081	0.000194065
EMBV3_43775	NULL	NULL	Novel Transcribed Region; evidence: embryonic ESTs	1.57032	0.0155107
EMBV3_17706	EIF4E2	MGC152103	eukaryotic translation initiation factor 4E family member 2	1.56973	0.000783882
EMBV3_01797	GNB4	MGC152413	guanine nucleotide binding protein (G protein), beta polypeptide 4	1.56959	0.000216182
EMBV3_05640	CARM1	NULL	coactivator-associated arginine methyltransferase 1	1.56933	6.50196e-06
EMBV3_36084	PHPT1	MGC133682 PHP14	phosphohistidine phosphatase 1	1.56889	2.2874e-05
EMBV3_34589	LOC538670	NULL	similar to Protein FAM151A	1.5671	0.000136604
EMBV3_32563	LOC515356	NULL	similar to cytochrome b5 domain containing 2	1.56708	0.000325573
EMBV3_01359	NULL	NULL	Novel Transcribed Region; evidence: embryonic ESTs	1.56659	0.0127358
EMBV3_17121	HNRPLL	MGC139688	heterogeneous nuclear ribonucleoprotein L-like	1.56656	0.000309608
EMBV3_42907	LOC100299171	NULL	similar to DNA replication complex GINS protein PSF2	1.56597	3.31696e-05
EMBV3_09117	NULL	NULL	Novel Transcribed Region; evidence: embryonic ESTs	1.56483	1.44342e-05
EMBV3_00304	FAAP24	MGC137368	Fanconi anemia-associated protein, 24 kDa	1.56476	9.85315e-05
EMBV3_15390	AIM1L	NULL	absent in melanoma 1-like	1.5632	9.95584e-05
EMBV3_37514	ABCB6	NULL	ATP-binding cassette, sub-family B (MDR/TAP), member 6	1.56307	0.000199809
EMBV3_37836	PGP	MGC134478	phosphoglycolate phosphatase	1.56202	5.51424e-05
EMBV3_17128	ACAD8	NULL	acyl-Coenzyme A dehydrogenase family, member 8	1.5617	8.73202e-05
EMBV3_15862	TGM1	NULL	transglutaminase 1 (K polypeptide epidermal type I, protein-glutamine-gamma-glutamyltransferase)	1.56152	0.000809979
EMBV3_27045	2014-03-08	MGC138116 c-MIR	membrane-associated ring finger (C3HC4) 8	1.56132	0.000273301
EMBV3_20897	NULL	NULL	Novel Transcribed Region; evidence: embryonic ESTs	1.56123	0.000614671
EMBV3_10235	NOP2	MGC165889 NOL1	NOP2 nucleolar protein homolog (yeast)	1.55924	7.52707e-05
EMBV3_42504	NULL	NULL	Novel Transcribed Region; evidence: embryonic ESTs	1.55853	6.55591e-05
EMBV3_04560	NULL	NULL	Novel Transcribed Region; evidence: embryonic ESTs	1.55777	3.85585e-06
EMBV3_09725	MRPS11	MGC127419	mitochondrial ribosomal protein S11	1.55753	0.000321203
EMBV3_04044	TOP3A	MGC142307	topoisomerase (DNA) III alpha	1.55731	4.3458e-05
EMBV3_16852	FBXL5	MGC148944	F-box and leucine-rich repeat protein 5	1.55611	2.00955e-05
EMBV3_38247	NHP2	NOLA2	NHP2 ribonucleoprotein homolog (yeast)	1.55575	0.00070541
EMBV3_40420	ITGA11	NULL	integrin, alpha 11	1.5557	0.0019945
EMBV3_20346	IVD	MGC127338	isovaleryl Coenzyme A dehydrogenase	1.55513	1.44706e-05
EMBV3_36507	PNPLA3	NULL	patatin-like phospholipase domain containing 3	1.55513	0.000517308
EMBV3_24906	RCN3	MGC128910	reticulocalbin 3, EF-hand calcium binding domain	1.5549	0.000136892
EMBV3_29841	MAPRE3	MGC143070	microtubule-associated protein, RP/EB family, member 3	1.55474	0.00998848
EMBV3_05293	DDAH2	MGC128823	dimethylarginine dimethylaminohydrolase 2	1.55448	2.63854e-05
EMBV3_12977	TMEM49	MGC140672	transmembrane protein 49	1.5541	9.11958e-05
EMBV3_40212	MAN2C1	MGC127782	mannosidase, alpha, class 2C, member 1	1.5537	3.21005e-05
EMBV3_28541	AKAP1	NULL	A kinase (PRKA) anchor protein 1	1.55328	0.000199882
EMBV3_13704	PMM2	MGC127449	phosphomannomutase 2	1.55276	5.02024e-05
EMBV3_39803	DGKZ	NULL	diacylglycerol kinase, zeta 104kDa	1.55269	9.98052e-05
EMBV3_35500	MRPS16	MGC142647 MRP-S16 S16mt	mitochondrial ribosomal protein S16	1.55229	1.50569e-05
EMBV3_35019	NULL	NULL	Novel Transcribed Region; evidence: embryonic ESTs	1.55228	2.29175e-05
EMBV3_02512	NXT1	NULL	NTF2-like export factor 1	1.55217	0.000100521
EMBV3_31799	NULL	NULL	Novel Transcribed Region; evidence: embryonic ESTs	1.55203	0.00514782
EMBV3_41292	EPRS	EPRS MGC128695	glutamyl-prolyl-tRNA synthetase	1.55141	0.000112375
EMBV3_06333	LPCAT3	C3F MBOAT5	lysophosphatidylcholine acyltransferase 3	1.55141	1.59858e-05
EMBV3_33548	PIN1	MGC137201	peptidylprolyl cis/trans isomerase, NIMA-interacting 1	1.5511	7.44933e-05
EMBV3_32147	POP7	MGC152177	processing of precursor 7, ribonuclease P/MRP subunit (S. cerevisiae)	1.55077	7.37041e-05
EMBV3_37930	MCM9	NULL	minichromosome maintenance complex component 9	1.549	0.0106967
EMBV3_13343	STEAP3	NULL	STEAP family member 3	1.54826	0.000230504
EMBV3_14812	LOC786966	NULL	similar to rCG59523	1.54798	0.000550194
EMBV3_24717	DTWD2	NULL	DTW domain containing 2	1.54775	0.000185241
EMBV3_11688	NULL	NULL	Novel Transcribed Region; evidence: embryonic ESTs	1.54771	2.77206e-05
EMBV3_08664	PID1	NULL	phosphotyrosine interaction domain containing 1	1.54764	0.0375124
EMBV3_35402	RELA	NULL	v-rel reticuloendotheliosis viral oncogene homolog A (avian)	1.54675	0.000367615
EMBV3_06964	RIMKLB	FAM80B MGC142528	ribosomal modification protein rimK-like family member B	1.54654	0.000262561
EMBV3_38471	NULL	NULL	Novel Transcribed Region; evidence: embryonic ESTs	1.54642	0.000253245
EMBV3_37982	NULL	NULL	Novel Transcribed Region; evidence: embryonic ESTs	1.54622	0.000737518
EMBV3_01209	UBE2S	NULL	ubiquitin-conjugating enzyme E2S	1.54595	0.0125125
EMBV3_08696	LOC614762	NULL	similar to Olfactory receptor 2G3 (Olfactory receptor OR1-33)	1.54585	1.31193e-05
EMBV3_02314	NULL	NULL	Novel Transcribed Region; evidence: embryonic ESTs	1.54574	8.01981e-06
EMBV3_40040	HSPA1A	HSP70-1 HSPA1	heat shock 70kDa protein 1A	1.54543	0.0274749
EMBV3_00401	TCF19	MGC143310	transcription factor 19	1.54465	0.000280092
EMBV3_29757	NULL	NULL	Novel Transcribed Region; evidence: embryonic ESTs	1.5443	0.000163325
EMBV3_35962	SLC10A1	MGC128766	solute carrier family 10 (sodium/bile acid cotransporter family), member 1	1.54399	0.0351727
EMBV3_13127	GRIN2D	NULL	glutamate receptor, ionotropic, N-methyl D-aspartate 2D	1.54397	7.33488e-05
EMBV3_16639	LOC782978	NULL	similar to Olfactory receptor 5P3 (Olfactory receptor-like protein JCG1)	1.54389	0.0028127
EMBV3_35339	NULL	NULL	Novel Transcribed Region; evidence: embryonic ESTs	1.54382	5.74788e-05
EMBV3_12256	MXRA7	NULL	matrix-remodelling associated 7	1.54377	0.000396185
EMBV3_19809	EIF4E2	MGC152103	eukaryotic translation initiation factor 4E family member 2	1.5428	0.00036944
EMBV3_05250	RPS10	MGC127433	ribosomal protein S10	1.54266	3.73309e-05
EMBV3_36616	LOC618247	NULL	similar to ZMYM6 protein	1.54148	4.62361e-06
EMBV3_22750	LOXL3	NULL	lysyl oxidase-like 3	1.54105	6.32807e-05
EMBV3_13862	FBXW5	NULL	F-box and WD repeat domain containing 5	1.54094	7.39376e-06
EMBV3_19507	HINT2	MGC140295	histidine triad nucleotide binding protein 2	1.54083	0.000672207
EMBV3_03984	HIST1H2BN	NULL	histone cluster 1, H2bn	1.54074	1.6481e-05
EMBV3_33838	NULL	NULL	Novel Transcribed Region; evidence: embryonic ESTs	1.53995	0.00355005
EMBV3_06264	MRPL21	MGC133585	mitochondrial ribosomal protein L21	1.53975	3.56856e-05
EMBV3_18270	SFT2D1	MGC127023	SFT2 domain containing 1	1.53926	2.73692e-05
EMBV3_12090	DIRAS1	NULL	DIRAS family, GTP-binding RAS-like 1	1.53897	7.47778e-05
EMBV3_08498	MGC133696	NULL	hypothetical LOC523361	1.5389	3.09088e-05
EMBV3_15071	BNIP3	MGC134178	BCL2/adenovirus E1B 19kDa interacting protein 3	1.5386	0.00824723
EMBV3_12146	LOC783259	NULL	hypothetical LOC783259	1.53794	6.3418e-05
EMBV3_16752	KDM4B	JMJD2B	lysine (K)-specific demethylase 4B	1.53771	0.000909535
EMBV3_42086	LOC100336946	NULL	G-protein coupled receptor 39-like	1.53761	9.35897e-05
EMBV3_40768	LOC100140088	NULL	hypothetical protein LOC100140088	1.53739	0.00805584
EMBV3_24169	C3H1orf146	C1orf146 MGC133659	chromosome 1 open reading frame 146 ortholog	1.53725	0.000148665
EMBV3_11074	RBCK1	C20ORF18 MGC142317	RanBP-type and C3HC4-type zinc finger containing 1	1.53663	0.00029256
EMBV3_09309	FBXO21	NULL	F-box protein 21	1.53622	0.0015906
EMBV3_12931	DTYMK	MGC148989	deoxythymidylate kinase (thymidylate kinase)	1.53606	0.00027025
EMBV3_25951	ADSL	MGC148769	adenylosuccinate lyase	1.5355	0.000164422
EMBV3_36484	LGALS3	MGC148757	lectin, galactoside-binding, soluble, 3	1.53547	0.00023802
EMBV3_02040	LOC100139162	NULL	hypothetical protein LOC100139162	1.53543	1.18502e-05
EMBV3_12971	IRF5	NULL	interferon regulatory factor 5	1.53453	0.000116519
EMBV3_16377	SFTPA1B	SFTPA1 SP-A	surfactant protein A1B	1.53384	0.000857189
EMBV3_19927	PACSIN3	NULL	protein kinase C and casein kinase substrate in neurons 3	1.53375	0.000293939
EMBV3_11404	NULL	NULL	Novel Transcribed Region; evidence: embryonic ESTs	1.53356	1.04673e-05
EMBV3_09153	PPP1R13L	MGC139923	protein phosphatase 1, regulatory (inhibitor) subunit 13 like	1.53297	5.74742e-05
EMBV3_14512	LOC530342	NULL	similar to Chromosome 16 open reading frame 24	1.53273	8.17267e-05
EMBV3_18207	RPL13	NULL	ribosomal protein L13	1.53265	0.000466576
EMBV3_23207	SLC16A13	MCT13 MGC139592	solute carrier family 16, member 13 (monocarboxylic acid transporter 13)	1.53237	5.78266e-05
EMBV3_06337	INO80E	CCDC95 MGC137340 MGC159449	INO80 complex subunit E	1.53199	0.0105625
EMBV3_35418	PLAC8	MGC140273	placenta-specific 8	1.53154	0.00862852
EMBV3_21694	ZNF668	MGC134102	zinc finger protein 668	1.5315	0.000792021
EMBV3_27666	NFU1	MGC127922	NFU1 iron-sulfur cluster scaffold homolog (S. cerevisiae)	1.53149	0.000351233
EMBV3_33192	THYN1	MGC142537	thymocyte nuclear protein 1	1.53105	8.84053e-05
EMBV3_25975	GGTA1	NULL	alpha-galactosyltransferase 1 (glycoprotein)	1.53075	0.00139761
EMBV3_33159	CYP3A4	NULL	cytochrome P450, subfamily IIIA, polypeptide 4	1.52972	8.22045e-05
EMBV3_31710	NDUFAF3	C22H3orf60 C3orf60 MGC128000	NADH dehydrogenase (ubiquinone) 1 alpha subcomplex, assembly factor 3	1.52886	0.000585749
EMBV3_26963	LOC528828	NULL	similar to Transcription elongation factor B polypeptide 2 (RNA polymerase II transcription factor SIII subunit B) (SIII p18) (Elongin B) (EloB) (Elongin 18 kDa subunit)	1.5287	0.000898207
EMBV3_33289	TRPT1	MGC128502	tRNA phosphotransferase 1	1.52848	2.74584e-05
EMBV3_35345	LOC617503	NULL	hypothetical LOC617503	1.528	0.00114541
EMBV3_34077	PDCD10	MGC140705	programmed cell death 10	1.52791	0.000130921
EMBV3_39706	CMBL	NULL	carboxymethylenebutenolidase homolog (Pseudomonas)	1.52783	7.67787e-06
EMBV3_32520	LOC100337251	NULL	ankyrin 3-like	1.52749	0.000858964
EMBV3_12044	SLC13A2	MGC127510	solute carrier family 13 (sodium-dependent dicarboxylate transporter), member 2	1.52745	0.00455939
EMBV3_08640	TBC1D13	NULL	TBC1 domain family, member 13	1.52711	8.75395e-05
EMBV3_37312	DENND2D	MGC142366	DENN/MADD domain containing 2D	1.5271	1.48065e-05
EMBV3_16141	NULL	NULL	Novel Transcribed Region; evidence: embryonic ESTs	1.52709	1.15429e-05
EMBV3_16503	LOC781724	NULL	similar to ribosomal protein L6-like	1.52643	0.000107983
EMBV3_27866	MYL6	MGC127726	myosin, light chain 6, alkali, smooth muscle and non-muscle	1.52543	1.21623e-05
EMBV3_09185	NUDT17	MGC140296	nudix (nucleoside diphosphate linked moiety X)-type motif 17	1.52506	6.13144e-05
EMBV3_32682	AKT2	NULL	v-akt murine thymoma viral oncogene homolog 2	1.52459	2.4206e-05
EMBV3_09043	NULL	NULL	Novel Transcribed Region; evidence: embryonic ESTs	1.52402	0.00983974
EMBV3_36310	TMEM54	MGC127939	transmembrane protein 54	1.52254	0.00397012
EMBV3_15955	LOC100140275	NULL	hypothetical protein LOC100140275	1.52247	0.0113861
EMBV3_19553	ZNF3	MGC128512	zinc finger protein 3	1.52233	0.000385794
EMBV3_35039	OTUB1	MGC127210	OTU domain, ubiquitin aldehyde binding 1	1.522	8.44613e-06
EMBV3_13427	TGOLN2	NULL	trans-golgi network protein 2	1.52189	9.46755e-05
EMBV3_33490	STMN2	MGC128538	stathmin-like 2	1.5208	0.00240606
EMBV3_02503	NULL	NULL	Novel Transcribed Region; evidence: embryonic ESTs	1.52055	0.000107273
EMBV3_09617	GFER	NULL	growth factor, augmenter of liver regeneration	1.52032	0.000389452
EMBV3_27098	NULL	NULL	Novel Transcribed Region; evidence: embryonic ESTs	1.52018	0.000654983
EMBV3_03868	LOC100137759	NULL	similar to beta-1,4-N-acetyl-galactosaminyl transferase 4	1.51995	0.0164174
EMBV3_28037	NULL	NULL	Novel Transcribed Region; evidence: embryonic ESTs	1.51973	0.000241883
EMBV3_19978	MICALL1	NULL	MICAL-like 1	1.51965	4.73318e-05
EMBV3_03867	GFRAL	NULL	GDNF family receptor alpha like	1.51955	0.000209654
EMBV3_18604	NULL	NULL	Novel Transcribed Region; evidence: embryonic ESTs	1.51915	0.000545375
EMBV3_11392	NHP2	NOLA2	NHP2 ribonucleoprotein homolog (yeast)	1.51904	0.000365042
EMBV3_31794	PIP4K2C	MGC140500	phosphatidylinositol-5-phosphate 4-kinase, type II, gamma	1.51844	0.000682822
EMBV3_08252	ARHGAP18	MGC159990	Rho GTPase activating protein 18	1.51828	6.85061e-05
EMBV3_14953	NULL	NULL	Novel Transcribed Region; evidence: embryonic ESTs	1.51802	0.000420116
EMBV3_20412	LAMP1	MGC140501	lysosomal-associated membrane protein 1	1.51739	7.74031e-05
EMBV3_30358	MOSC2	MGC140221	MOCO sulphurase C-terminal domain containing 2	1.51679	3.30918e-05
EMBV3_13051	PPT2	MGC138968	palmitoyl-protein thioesterase 2	1.51632	0.000126313
EMBV3_30293	LOC519276	NULL	similar to matrix metallopeptidase 28 (epilysin)	1.51627	0.000330712
EMBV3_33146	NULL	NULL	Novel Transcribed Region; evidence: embryonic ESTs	1.51624	0.000129433
EMBV3_35084	MMP23B	MGC134522 MMP23	matrix metallopeptidase 23B	1.51579	0.000281958
EMBV3_33996	LRPAP1	MGC139402	low density lipoprotein receptor-related protein associated protein 1	1.5149	0.000246415
EMBV3_12160	GRWD1	MGC139107	glutamate-rich WD repeat containing 1	1.51477	2.11989e-05
EMBV3_01192	XPNPEP1	NULL	X-prolyl aminopeptidase (aminopeptidase P) 1, soluble	1.51427	4.80046e-05
EMBV3_38637	FASN	NULL	fatty acid synthase	1.51424	7.26355e-05
EMBV3_37816	RHBDF1	NULL	rhomboid 5 homolog 1 (Drosophila)	1.51421	1.89467e-05
EMBV3_35608	TTLL3	MGC142578	tubulin tyrosine ligase-like family, member 3	1.51388	7.85345e-06
EMBV3_26999	NULL	NULL	Novel Transcribed Region; evidence: embryonic ESTs	1.51356	2.71706e-05
EMBV3_01569	LOC511553	NULL	similar to Uncharacterized protein C18orf1	1.51344	0.0406272
EMBV3_31857	NULL	NULL	Novel Transcribed Region; evidence: embryonic ESTs	1.51299	0.00113677
EMBV3_09515	SLC12A8	NULL	solute carrier family 12 (potassium/chloride transporters), member 8	1.51276	0.00141587
EMBV3_14152	PELP1	NULL	proline, glutamate and leucine rich protein 1	1.51235	0.0095515
EMBV3_25641	NULL	NULL	Novel Transcribed Region; evidence: embryonic ESTs	1.51217	1.87501e-05
EMBV3_42597	NULL	NULL	Novel Transcribed Region; evidence: embryonic ESTs	1.51205	0.000165846
EMBV3_02645	MEP1B	NULL	meprin A, beta	1.51181	0.0032205
EMBV3_09513	CAPNS1	CAPN4	calpain, small subunit 1	1.5118	0.00106922
EMBV3_13010	NULL	NULL	Novel Transcribed Region; evidence: embryonic ESTs	1.5115	3.00439e-05
EMBV3_10676	NULL	NULL	Novel Transcribed Region; evidence: embryonic ESTs	1.51114	0.000499496
EMBV3_15429	NULL	NULL	Novel Transcribed Region; evidence: embryonic ESTs	1.51097	4.312e-05
EMBV3_33133	PSMG4	NULL	proteasome (prosome, macropain) assembly chaperone 4	1.5107	0.00252426
EMBV3_24079	NULL	NULL	Novel Transcribed Region; evidence: embryonic ESTs	1.51061	0.00495624
EMBV3_03166	C3H1orf85	C1orf85 MGC139483	lysosomal protein NCU-G1	1.51052	0.000967049
EMBV3_30812	NULL	NULL	Novel Transcribed Region; evidence: embryonic ESTs	1.51045	0.000266536
EMBV3_02239	UBTD2	DC-UbP	ubiquitin domain containing 2	1.51038	4.26107e-05
EMBV3_21458	MCF2L	NULL	MCF.2 cell line derived transforming sequence-like	1.51011	0.000883144
EMBV3_07001	LOC617875	MGC159482	histone H4-like	1.51006	0.000171504
EMBV3_24639	C6orf120	MGC140336	chromosome 6 open reading frame 120 ortholog	1.51	7.52894e-05
EMBV3_11720	NULL	NULL	Novel Transcribed Region; evidence: embryonic ESTs	1.50991	0.000106366
EMBV3_21816	COX5B	MGC127763	cytochrome c oxidase subunit Vb	1.50938	0.000375389
EMBV3_04989	PCYT2	NULL	phosphate cytidylyltransferase 2, ethanolamine	1.50919	0.000194794
EMBV3_26032	NULL	NULL	Novel Transcribed Region; evidence: embryonic ESTs	1.50917	0.00093518
EMBV3_00916	PIK3IP1	NULL	phosphoinositide-3-kinase interacting protein 1	1.50903	4.72866e-05
EMBV3_35035	ABHD14B	MGC155104	abhydrolase domain containing 14B	1.50901	6.71948e-06
EMBV3_40495	NULL	NULL	Novel Transcribed Region; evidence: embryonic ESTs	1.50855	0.00084389
EMBV3_10020	NULL	NULL	Novel Transcribed Region; evidence: embryonic ESTs	1.50804	0.000507861
EMBV3_33161	SPDYC	NULL	speedy homolog C (Xenopus laevis)	1.50763	0.00406425
EMBV3_42049	GLB1	NULL	galactosidase, beta 1	1.50755	5.90332e-05
EMBV3_14701	NULL	NULL	Novel Transcribed Region; evidence: embryonic ESTs	1.50751	0.000705627
EMBV3_01193	NULL	NULL	Novel Transcribed Region; evidence: embryonic ESTs	1.50693	0.00391717
EMBV3_09501	TCTA	MGC128245	T-cell leukemia translocation altered gene	1.50577	1.91821e-05
EMBV3_09085	NULL	NULL	Novel Transcribed Region; evidence: embryonic ESTs	1.50547	0.0150995
EMBV3_31068	AURKAIP1	MGC142346	aurora kinase A interacting protein 1	1.50522	7.25204e-05
EMBV3_33596	NULL	NULL	Novel Transcribed Region; evidence: embryonic ESTs	1.50514	4.80671e-05
EMBV3_28679	NULL	NULL	Novel Transcribed Region; evidence: embryonic ESTs	1.50477	2.18318e-05
EMBV3_18934	KRT18	NULL	keratin 18	1.50477	0.0283843
EMBV3_19207	VPS25	MGC10540	vacuolar protein sorting 25 homolog (S. cerevisiae)	1.50476	0.00170985
EMBV3_16977	LOC787843	NULL	similar to cOR56B2 olfactory receptor family 56 subfamily B-like	1.5047	9.19814e-05
EMBV3_37424	SLC22A5	MGC128277	solute carrier family 22 (organic cation/carnitine transporter), member 5	1.50461	0.00820184
EMBV3_12461	CCSMST1	NULL	protein CCSMST1	1.50449	6.02619e-06
EMBV3_30978	NULL	NULL	Novel Transcribed Region; evidence: embryonic ESTs	1.50421	0.000492729
EMBV3_26079	PVRL2	MGC140511 prr2	poliovirus receptor-related 2 (herpesvirus entry mediator B)	1.50396	1.21707e-05
EMBV3_17091	MAST3	NULL	microtubule associated serine/threonine kinase 3	1.5037	8.53086e-06
EMBV3_20963	NULL	NULL	Novel Transcribed Region; evidence: embryonic ESTs	1.50315	0.000744722
EMBV3_22152	LSR	MGC151771	lipolysis stimulated lipoprotein receptor	1.50285	6.80828e-05
EMBV3_08584	TCEB2	NULL	transcription elongation factor B (SIII), polypeptide 2 (18kDa, elongin B)	1.50231	0.00287173
EMBV3_35821	GRK5	GPRK5	G protein-coupled receptor kinase 5	1.50226	8.78636e-06
EMBV3_34905	LOC100336252	NULL	hypothetical protein LOC100336252	1.50216	0.000365686
EMBV3_40442	PSMA6	MGC134228	proteasome (prosome, macropain) subunit, alpha type, 6	1.50212	9.61954e-05
EMBV3_11552	BID	MGC140420	BH3 interacting domain death agonist	1.50181	0.00038933
EMBV3_16472	LETMD1	MGC148411	LETM1 domain containing 1	1.50152	2.80948e-05
EMBV3_05686	PLEKHO2	PLEKHQ1	pleckstrin homology domain containing, family O member 2	1.50095	0.00034635
EMBV3_39924	MGC154957	NULL	hypothetical LOC512349	1.50088	0.000386931
EMBV3_17990	SLC44A2	MGC151768	solute carrier family 44, member 2	1.50019	0.000683113
EMBV3_12096	MFSD3	MGC140173	major facilitator superfamily domain containing 3	1.49853	0.00024361
EMBV3_13619	NULL	NULL	Novel Transcribed Region; evidence: embryonic ESTs	1.49825	0.000157376
EMBV3_34620	IL1F5	NULL	interleukin 1 family, member 5 (delta)	1.49763	0.00648849
EMBV3_25185	NULL	NULL	Novel Transcribed Region; evidence: embryonic ESTs	1.49747	0.000471872
EMBV3_18793	GABRP	NULL	gamma-aminobutyric acid (GABA) A receptor, pi	1.49729	0.000445949
EMBV3_28451	LOC100138733	NULL	similar to envelope polyprotein	1.49712	0.000115124
EMBV3_16218	LANCL2	MGC148337	LanC lantibiotic synthetase component C-like 2 (bacterial)	1.49685	3.14748e-05
EMBV3_04654	GDPD2	MGC127567	glycerophosphodiester phosphodiesterase domain containing 2	1.49673	0.000103493
EMBV3_22457	NULL	NULL	Novel Transcribed Region; evidence: embryonic ESTs	1.49643	0.0153896
EMBV3_10444	KIF18B	NULL	kinesin family member 18B	1.49591	0.0170812
EMBV3_13240	TIMM50	MGC128406	translocase of inner mitochondrial membrane 50 homolog (S. cerevisiae)	1.49568	0.0188048
EMBV3_14806	PLK3	MGC142543	polo-like kinase 3 (Drosophila)	1.49553	0.000558869
EMBV3_03932	WNT6	NULL	wingless-type MMTV integration site family, member 6	1.49539	0.0035879
EMBV3_29896	PIGO	NULL	phosphatidylinositol glycan anchor biosynthesis, class O	1.49515	0.000146702
EMBV3_01737	NULL	NULL	Novel Transcribed Region; evidence: embryonic ESTs	1.49499	0.00496324
EMBV3_41892	RRP1	D21S2056E	ribosomal RNA processing 1 homolog (S. cerevisiae)	1.4947	1.62571e-05
EMBV3_33433	IL1F7	NULL	interleukin 1 family, member 7 (zeta)	1.49468	0.000104273
EMBV3_35300	ARRB1	NULL	arrestin, beta 1	1.49461	0.000153928
EMBV3_23851	NULL	NULL	Novel Transcribed Region; evidence: embryonic ESTs	1.49457	0.000583521
EMBV3_15374	LOC100337145	NULL	hyaluronidase-1-like	1.49434	0.00517618
EMBV3_40818	ALDH5A1	NULL	aldehyde dehydrogenase 5 family, member A1	1.49421	0.00248793
EMBV3_15931	CENPM	MGC134606	centromere protein M	1.4939	0.00340827
EMBV3_00242	MIF4GD	MGC128193	MIF4G domain containing	1.49378	3.8354e-05
EMBV3_01507	CUL7	NULL	cullin 7	1.49335	2.97489e-05
EMBV3_39812	EMG1	MGC138092	EMG1 nucleolar protein homolog (S. cerevisiae)	1.49328	0.000101017
EMBV3_24487	MGC128008	NULL	hypothetical LOC510399	1.49292	5.1997e-05
EMBV3_11533	JAM2	MGC151720	junctional adhesion molecule 2	1.49264	0.000400558
EMBV3_34385	RAB8A	MGC143064	RAB8A, member RAS oncogene family	1.49252	0.000994998
EMBV3_26339	ATP6V1B1	NULL	ATPase, H+ transporting, lysosomal 56/58kDa, V1 subunit B1	1.49235	2.48713e-05
EMBV3_21189	PRMT7	MGC165931	protein arginine methyltransferase 7	1.49199	0.00273829
EMBV3_04335	MOBKL2A	MGC139515	MOB1, Mps One Binder kinase activator-like 2A (yeast)	1.4919	4.19346e-05
EMBV3_20853	CHPF	NULL	chondroitin polymerizing factor	1.49188	0.000197723
EMBV3_17408	LOC100336530	NULL	formin binding protein 4-like	1.49188	0.00618237
EMBV3_05047	NULL	NULL	Novel Transcribed Region; evidence: embryonic ESTs	1.49163	0.000355298
EMBV3_24490	LOC784332	NULL	similar to olfactory receptor, family 11, subfamily H, member 1	1.49153	0.00166035
EMBV3_31485	PLA2G6	NULL	phospholipase A2, group VI (cytosolic, calcium-independent)	1.49097	3.05275e-05
EMBV3_05654	C3H1ORF50	MGC127856	chromosome 1 open reading frame 50 ortholog	1.49084	0.000215631
EMBV3_33340	SCN1B	NULL	sodium channel, voltage-gated, type I, beta	1.49075	0.00246009
EMBV3_37626	PDLIM4	MGC127818	PDZ and LIM domain 4	1.49036	0.000276601
EMBV3_05033	NULL	NULL	Novel Transcribed Region; evidence: embryonic ESTs	1.4902	0.00128628
EMBV3_28709	NULL	NULL	Novel Transcribed Region; evidence: embryonic ESTs	1.49019	7.26105e-05
EMBV3_03593	DIRAS2	NULL	DIRAS family, GTP-binding RAS-like 2	1.48916	0.000207676
EMBV3_03536	VTI1A	MGC152091	vesicle transport through interaction with t-SNAREs homolog 1A (yeast)	1.48916	0.0194456
EMBV3_04738	CLIC4	p64H1	chloride intracellular channel 4	1.48908	0.00128263
EMBV3_32982	PIGT	NULL	phosphatidylinositol glycan anchor biosynthesis, class T	1.48883	0.000135136
EMBV3_04706	SPPL2B	NULL	signal peptide peptidase-like 2B	1.48874	3.85945e-05
EMBV3_04226	LOC789284	NULL	similar to hCG1989538	1.48862	9.96735e-05
EMBV3_26711	LOC534672	NULL	similar to family with sequence similarity 20, member C	1.48839	0.000224891
EMBV3_34704	CHCHD10	C17H22ORF16 MGC140249	coiled-coil-helix-coiled-coil-helix domain containing 10	1.48829	7.89131e-05
EMBV3_37129	TRIM41	NULL	tripartite motif-containing 41	1.4877	1.41244e-05
EMBV3_26490	IDH3B	IDH1 IDH3	isocitrate dehydrogenase 3 (NAD+) beta	1.48769	0.00026445
EMBV3_04187	ZNF564	NULL	zinc finger protein 564	1.48702	3.96339e-05
EMBV3_06213	AHNAK	NULL	AHNAK nucleoprotein	1.48684	0.0034603
EMBV3_21373	TMEM93	NULL	transmembrane protein 93	1.4867	1.14436e-05
EMBV3_13338	PRPH	MGC159782	peripherin	1.48662	0.00020737
EMBV3_36119	LOC100336013	NULL	testis-specific Y-encoded-like protein 1-like	1.48652	9.71004e-05
EMBV3_26371	ZNF627	NULL	zinc finger protein 627	1.4863	0.000126604
EMBV3_43010	SDF2L1	MGC127903	stromal cell-derived factor 2-like 1	1.48594	0.0100981
EMBV3_33601	UPK3B	NULL	uroplakin 3B	1.48593	0.000676423
EMBV3_34807	NULL	NULL	Novel Transcribed Region; evidence: embryonic ESTs	1.48573	0.00137126
EMBV3_00834	NULL	NULL	Novel Transcribed Region; evidence: embryonic ESTs	1.48548	0.00522932
EMBV3_08571	NULL	NULL	Novel Transcribed Region; evidence: embryonic ESTs	1.48545	0.000999129
EMBV3_14447	MGC134244	NULL	hypothetical protein MGC134244	1.4853	0.00280713
EMBV3_20584	ACOT4	MGC160092	acyl-CoA thioesterase 4	1.48498	9.01362e-05
EMBV3_29318	SARG	C16H1orf116 MGC155114	chromosome 1 open reading frame 116 ortholog	1.48486	0.000393977
EMBV3_17176	PCNXL3	NULL	pecanex-like 3 (Drosophila)	1.48468	0.000148942
EMBV3_18599	GPX3	NULL	glutathione peroxidase 3 (plasma)	1.48441	0.00204597
EMBV3_01443	WDR4	NULL	WD repeat domain 4	1.48392	0.000169781
EMBV3_23393	HMGCL	NULL	3-hydroxymethyl-3-methylglutaryl-Coenzyme A lyase	1.48356	9.36425e-05
EMBV3_23121	PDXK	MGC152058	pyridoxal (pyridoxine, vitamin B6) kinase	1.48308	0.00954436
EMBV3_25398	PPP1R14A	NULL	protein phosphatase 1, regulatory (inhibitor) subunit 14A	1.48286	0.000139495
EMBV3_01829	PLAG1	NULL	pleiomorphic adenoma gene 1	1.4828	0.00571889
EMBV3_19201	PPAPDC1B	NULL	phosphatidic acid phosphatase type 2 domain containing 1B	1.48268	7.1903e-05
EMBV3_42547	PDXDC1	MGC179380	pyridoxal-dependent decarboxylase domain containing 1	1.48244	0.00047958
EMBV3_33378	VARS	NULL	valyl-tRNA synthetase	1.48239	0.00179962
EMBV3_24182	DPM2	MGC137183	dolichyl-phosphate mannosyltransferase polypeptide 2, regulatory subunit	1.48197	0.00106821
EMBV3_03950	CYB5R3	MGC166196	cytochrome b5 reductase 3	1.48177	0.000859758
EMBV3_25304	PSMD8	MGC127792 p31	proteasome (prosome, macropain) 26S subunit, non-ATPase, 8	1.48161	0.00134807
EMBV3_12745	CEACAM19	MGC143231	carcinoembryonic antigen-related cell adhesion molecule 19	1.48083	0.000283206
EMBV3_07067	NDUFS8	MGC134156	NADH dehydrogenase (ubiquinone) Fe-S protein 8, 23kDa (NADH-coenzyme Q reductase)	1.48063	0.00117273
EMBV3_19185	LOC100300556	NULL	similar to cytochrome c oxidase, subunit VIIc	1.48039	0.00475608
EMBV3_16804	NDUFS3	NULL	NADH dehydrogenase (ubiquinone) Fe-S protein 3, 30kDa (NADH-coenzyme Q reductase)	1.48037	0.000536717
EMBV3_25660	MYCL1	NULL	v-myc myelocytomatosis viral oncogene homolog 1, lung carcinoma derived (avian)	1.48025	0.000358844
EMBV3_27250	ACO2	NULL	aconitase 2, mitochondrial	1.48025	0.000128765
EMBV3_29586	POLR1D	MGC134497	polymerase (RNA) I polypeptide D	1.47985	0.00211408
EMBV3_12591	LOC528994	NULL	similar to transmembrane protein 166	1.47941	3.83631e-05
EMBV3_36265	NULL	NULL	Novel Transcribed Region; evidence: embryonic ESTs	1.47886	0.000168347
EMBV3_05059	FZD10	NULL	frizzled homolog 10 (Drosophila)	1.47828	0.00104622
EMBV3_37198	SURF1	NULL	surfeit 1	1.47761	0.00417428
EMBV3_35753	CHMP6	MGC139458	chromatin modifying protein 6	1.47733	0.000176027
EMBV3_03919	GSTA1	GSTA2 MGC140407	glutathione S-transferase alpha 1	1.47701	0.000459003
EMBV3_26104	SEZ6L2	MGC137627	seizure related 6 homolog (mouse)-like 2	1.47657	0.00212891
EMBV3_13793	NULL	NULL	Novel Transcribed Region; evidence: embryonic ESTs	1.47632	0.000245689
EMBV3_37713	LOXL4	NULL	lysyl oxidase-like 4	1.47628	0.000892139
EMBV3_21011	LOC100337370	NULL	ABCC4 protein-like	1.47613	0.454795
EMBV3_05487	TM2D3	MGC133994	TM2 domain containing 3	1.4761	0.000652854
EMBV3_16800	NENF	MGC139431	neuron derived neurotrophic factor	1.47517	0.00543013
EMBV3_02961	NEU1	NULL	sialidase 1 (lysosomal sialidase)	1.47492	0.00172418
EMBV3_17032	RAB15	MGC137938	RAB15, member RAS onocogene family	1.47481	0.0244219
EMBV3_28321	NDUFB6	B17	NADH dehydrogenase (ubiquinone) 1 beta subcomplex, 6, 17kDa	1.47473	0.00119819
EMBV3_02585	AFF1	NULL	AF4/FMR2 family, member 1	1.47457	3.40207e-05
EMBV3_02677	MYC	CMYC MGC138120	v-myc myelocytomatosis viral oncogene homolog (avian)	1.47419	4.53718e-05
EMBV3_08808	NULL	NULL	Novel Transcribed Region; evidence: embryonic ESTs	1.47385	3.32037e-05
EMBV3_16013	NULL	NULL	Novel Transcribed Region; evidence: embryonic ESTs	1.4735	0.000128084
EMBV3_20753	LOC529947	NULL	similar to signal peptide, CUB domain, EGF-like 2	1.47346	0.000577682
EMBV3_07656	TRAP1	MGC134161	TNF receptor-associated protein 1	1.47331	0.00021129
EMBV3_31211	RPS2	MGC126925 RPS2E	ribosomal protein S2	1.4733	0.00364725
EMBV3_17159	NULL	NULL	Novel Transcribed Region; evidence: embryonic ESTs	1.47315	0.00156431
EMBV3_20065	CTNS	MGC166375	cystinosis, nephropathic	1.47308	0.000754224
EMBV3_28485	IL10RA	NULL	interleukin 10 receptor, alpha	1.4729	0.00209902
EMBV3_36954	C20orf44	NULL	basic FGF-repressed Zic binding protein	1.47271	0.000319833
EMBV3_41048	TMEM160	MGC140247	transmembrane protein 160	1.47248	0.000645904
EMBV3_36382	ATP9B	MGC142821	ATPase, class II, type 9B	1.47242	4.42756e-05
EMBV3_07776	SRGAP1	NULL	SLIT-ROBO Rho GTPase activating protein 1	1.47201	0.000147509
EMBV3_04985	SLC25A11	NULL	solute carrier family 25 (mitochondrial carrier; oxoglutarate carrier), member 11	1.47198	0.000196901
EMBV3_25092	NULL	NULL	Novel Transcribed Region; evidence: embryonic ESTs	1.4719	0.00541102
EMBV3_40188	NULL	NULL	Novel Transcribed Region; evidence: embryonic ESTs	1.47078	4.01273e-05
EMBV3_10297	FZR1	MGC133845	fizzy/cell division cycle 20 related 1 (Drosophila)	1.47074	0.00108067
EMBV3_00283	CTU1	ATPBD3	cytosolic thiouridylase subunit 1 homolog (S. pombe)	1.47061	0.000182837
EMBV3_00310	DTD1	MGC134429	D-tyrosyl-tRNA deacylase 1 homolog (S. cerevisiae)	1.47044	0.000471443
EMBV3_08588	DNAJB1	MGC129124	DnaJ (Hsp40) homolog, subfamily B, member 1	1.46928	0.0063526
EMBV3_29331	MUTYH	MGC128714	mutY homolog (E. coli)	1.46899	0.000433852
EMBV3_09121	TRMT61A	GCD14 MGC165793 TRM61	tRNA methyltransferase 61 homolog A (S. cerevisiae)	1.46884	0.00104765
EMBV3_30094	PLAC8	MGC140273	placenta-specific 8	1.46867	0.017722
EMBV3_08922	THOC5	MGC148498	THO complex 5	1.46854	0.000128417
EMBV3_16257	P4HA2	MGC127031	prolyl 4-hydroxylase, alpha polypeptide II	1.46845	0.0019497
EMBV3_10471	CYP3A5	NULL	cytochrome P450, family 3, subfamily A, polypeptide 5	1.46828	0.000733259
EMBV3_39186	PNKD	MGC137001 MGC159852	paroxysmal nonkinesigenic dyskinesia	1.46823	0.00424912
EMBV3_16450	MYL6	MGC127726	myosin, light chain 6, alkali, smooth muscle and non-muscle	1.46778	0.000117533
EMBV3_28708	NULL	NULL	Novel Transcribed Region; evidence: embryonic ESTs	1.46762	0.000346848
EMBV3_03689	CCND2	MGC142404	cyclin D2	1.46742	0.00593495
EMBV3_43336	SDHB	MGC127046	succinate dehydrogenase complex, subunit B, iron sulfur (Ip)	1.46718	0.004019
EMBV3_15753	AP1B1	MGC128441	adaptor-related protein complex 1, beta 1 subunit	1.46715	0.000330185
EMBV3_30301	LSM2	NULL	LSM2 homolog, U6 small nuclear RNA associated (S. cerevisiae)	1.46709	5.71253e-05
EMBV3_12233	SEL1L3	NULL	sel-1 suppressor of lin-12-like 3 (C. elegans)	1.46705	4.52849e-05
EMBV3_40077	NULL	NULL	Novel Transcribed Region; evidence: embryonic ESTs	1.46684	0.000326339
EMBV3_25729	APOM	MGC128780	apolipoprotein M	1.46651	0.000244225
EMBV3_22821	RNF26	NULL	ring finger protein 26	1.46617	0.00149504
EMBV3_06186	EGF	NULL	epidermal growth factor (beta-urogastrone)	1.46614	0.00268341
EMBV3_39421	RPL36	MGC127188 RPL35	ribosomal protein L36	1.4659	0.000685131
EMBV3_39427	NULL	NULL	Novel Transcribed Region; evidence: embryonic ESTs	1.46588	0.000323354
EMBV3_33445	SLC25A37	MGC155035	solute carrier family 25, member 37	1.46585	0.000226331
EMBV3_04661	MESDC2	MGC127121	mesoderm development candidate 2	1.46555	0.00114844
EMBV3_19108	LOC782668	NULL	similar to ribosomal protein L6-like	1.46553	0.00327835
EMBV3_41759	DUSP13	NULL	dual specificity phosphatase 13	1.46534	0.0094387
EMBV3_07502	NULL	NULL	Novel Transcribed Region; evidence: embryonic ESTs	1.46517	0.000436311
EMBV3_23484	HTF9C	MARC_4147-4148:996679430:1	HpaII tiny fragments locus 9C	1.46514	0.000102175
EMBV3_00493	NULL	NULL	Novel Transcribed Region; evidence: embryonic ESTs	1.46489	0.00090944
EMBV3_27634	NULL	NULL	Novel Transcribed Region; evidence: embryonic ESTs	1.46457	7.63812e-05
EMBV3_38829	RC3H1	NULL	ring finger and CCCH-type zinc finger domains 1	1.46448	0.00937653
EMBV3_29138	NDUFA2	NULL	NADH dehydrogenase (ubiquinone) 1 alpha subcomplex, 2, 8kDa	1.46447	9.48333e-05
EMBV3_03164	ASAM	MGC154969	adipocyte-specific adhesion molecule	1.46439	0.00010734
EMBV3_40891	GJB4	NULL	gap junction protein, beta 4, 30.3kDa	1.4641	0.00382202
EMBV3_21434	URM1	MGC140746	ubiquitin related modifier 1 homolog (S. cerevisiae)	1.46399	0.000358039
EMBV3_35541	SLC40A1	MGC142698	solute carrier family 40 (iron-regulated transporter), member 1	1.46391	0.000274101
EMBV3_11396	LAT	MGC157208	linker for activation of T cells	1.4635	0.00159489
EMBV3_35950	NULL	NULL	Novel Transcribed Region; evidence: embryonic ESTs	1.46347	0.000206478
EMBV3_13942	PIGN	NULL	phosphatidylinositol glycan anchor biosynthesis, class N	1.46298	0.00162798
EMBV3_14778	CRYL1	NULL	crystallin, lambda 1	1.46278	0.000484607
EMBV3_33927	GPR108	NULL	G protein-coupled receptor 108	1.46151	0.0013651
EMBV3_00798	NULL	NULL	Novel Transcribed Region; evidence: embryonic ESTs	1.46116	0.000246032
EMBV3_40674	KANK4	MGC151838	KN motif and ankyrin repeat domains 4	1.46085	0.00306871
EMBV3_06003	MP68	MGC127724 MLQ	6.8 kDa mitochondrial proteolipid	1.46083	0.0010226
EMBV3_32861	NULL	NULL	Novel Transcribed Region; evidence: embryonic ESTs	1.46047	0.000405108
EMBV3_41920	REXO1	NULL	REX1, RNA exonuclease 1 homolog (S. cerevisiae)	1.4598	0.0011612
EMBV3_16942	LOC777592	MGC133680	hypothetical protein LOC777592	1.45976	0.00117695
EMBV3_05936	RAB34	MGC127952	RAB34, member RAS oncogene family	1.45973	0.00270462
EMBV3_36300	WIPF1	PRPL-2 WASPIP	WAS/WASL interacting protein family, member 1	1.45935	2.86085e-05
EMBV3_22922	NULL	NULL	Novel Transcribed Region; evidence: embryonic ESTs	1.45931	0.00550523
EMBV3_12698	RAB14	NULL	RAB14, member RAS oncogene family	1.45906	7.67987e-05
EMBV3_10671	KCTD15	MGC139873	potassium channel tetramerisation domain containing 15	1.45857	0.000393114
EMBV3_06057	AGPAT2	MGC138073	1-acylglycerol-3-phosphate O-acyltransferase 2 (lysophosphatidic acid acyltransferase, beta)	1.4585	0.000170882
EMBV3_25436	NULL	NULL	Novel Transcribed Region; evidence: embryonic ESTs	1.45831	2.2233e-05
EMBV3_25910	COMMD4	MGC152167	COMM domain containing 4	1.45809	0.000717105
EMBV3_24138	MON1A	MGC13272 MGC139447	MON1 homolog A (yeast)	1.45801	0.000154517
EMBV3_40499	NR1H3	LXRalpha	nuclear receptor subfamily 1, group H, member 3	1.45763	0.000902084
EMBV3_24742	ALDH7A1	MGC128050	aldehyde dehydrogenase 7 family, member A1	1.45755	0.00892039
EMBV3_39469	LOC615008	NULL	similar to HCV F-transactivated protein 1	1.45731	0.000346273
EMBV3_16061	MYST1	MGC149016	MYST histone acetyltransferase 1	1.45728	0.00168455
EMBV3_30345	LOC100296205	NULL	similar to ribosomal protein L36	1.45691	0.000540972
EMBV3_27160	NULL	NULL	Novel Transcribed Region; evidence: embryonic ESTs	1.45653	0.000123768
EMBV3_00220	SURF1	NULL	surfeit 1	1.45607	0.00321036
EMBV3_12945	ITPA	MGC137583	inosine triphosphatase (nucleoside triphosphate pyrophosphatase)	1.45568	2.06564e-05
EMBV3_34969	PGS1	MGC129082	phosphatidylglycerophosphate synthase 1	1.45566	0.000616979
EMBV3_37608	TSPAN14	MGC128839	tetraspanin 14	1.45515	6.10263e-05
EMBV3_09249	NULL	NULL	Novel Transcribed Region; evidence: embryonic ESTs	1.455	0.000413024
EMBV3_10193	USP11	NULL	ubiquitin specific peptidase 11	1.45494	0.00630287
EMBV3_20666	TTC22	NULL	tetratricopeptide repeat domain 22	1.45479	9.58883e-05
EMBV3_27182	CERCAM	CEECAM1 MGC166428	cerebral endothelial cell adhesion molecule	1.45473	0.0047407
EMBV3_20667	NULL	NULL	Novel Transcribed Region; evidence: embryonic ESTs	1.4546	0.0313535
EMBV3_02118	RPS2	MGC126925 RPS2E	ribosomal protein S2	1.45454	0.000377343
EMBV3_22047	DNASE2	MGC140819	deoxyribonuclease II, lysosomal	1.45452	0.00141085
EMBV3_20188	NULL	NULL	Novel Transcribed Region; evidence: embryonic ESTs	1.45438	0.0121196
EMBV3_36893	PARP6	MGC166370	poly (ADP-ribose) polymerase family, member 6	1.45389	2.51447e-05
EMBV3_31676	NULL	NULL	Novel Transcribed Region; evidence: embryonic ESTs	1.45342	3.10003e-05
EMBV3_18350	TAF10	MGC148685	TAF10 RNA polymerase II, TATA box binding protein (TBP)-associated factor, 30kDa	1.45328	0.00042985
EMBV3_08551	TJP3	MGC137498 zo3	tight junction protein 3 (zona occludens 3)	1.45315	3.50398e-05
EMBV3_39926	LIX1	MGC142689	Lix1 homolog (chicken)	1.45315	0.00201146
EMBV3_43127	NULL	NULL	Novel Transcribed Region; evidence: embryonic ESTs	1.45279	0.000287711
EMBV3_06821	SMAGP	MGC151756	small cell adhesion glycoprotein	1.45254	0.00118671
EMBV3_38321	TMEM223	NULL	transmembrane protein 223	1.4524	0.00286233
EMBV3_35163	MOCS1	NULL	molybdenum cofactor synthesis 1	1.45237	7.51888e-05
EMBV3_03596	ERCC1	MGC140762	excision repair cross-complementing rodent repair deficiency, complementation group 1 (includes overlapping antisense sequence)	1.45215	6.29909e-05
EMBV3_39834	COQ9	MGC134146	coenzyme Q9 homolog (S. cerevisiae)	1.45213	0.000506073
EMBV3_32793	NULL	NULL	Novel Transcribed Region; evidence: embryonic ESTs	1.45153	0.00121349
EMBV3_13223	HN1	MGC127173	hematological and neurological expressed 1	1.45134	0.000307783
EMBV3_40879	NULL	NULL	Novel Transcribed Region; evidence: embryonic ESTs	1.45124	0.0467971
EMBV3_11675	ACOT7	MGC139763	acyl-CoA thioesterase 7	1.45067	0.000974639
EMBV3_38803	IRF7	MGC179450	interferon regulatory factor 7	1.45062	1.82508e-05
EMBV3_15147	DOCK6	NULL	dedicator of cytokinesis 6	1.44989	0.000947546
EMBV3_06279	PXMP4	MGC160062	peroxisomal membrane protein 4, 24kDa	1.44954	0.00051314
EMBV3_11930	RABIF	MGC133500	RAB interacting factor	1.44945	0.000428133
EMBV3_29303	BCL3	NULL	B-cell CLL/lymphoma 3	1.44928	0.000940344
EMBV3_05613	SREBF2	NULL	sterol regulatory element binding transcription factor 2	1.44877	0.00149234
EMBV3_08228	ARMC6	MGC159992	armadillo repeat containing 6	1.44868	0.000119243
EMBV3_03069	PLEKHG2	NULL	pleckstrin homology domain containing, family G (with RhoGef domain) member 2	1.44848	0.000330553
EMBV3_27325	USH1G	NULL	Usher syndrome 1G (autosomal recessive)	1.448	0.00141258
EMBV3_43005	SLC16A3	MCT4	solute carrier family 16, member 3 (monocarboxylic acid transporter 4)	1.44799	7.1663e-05
EMBV3_01112	TAC3	NULL	tachykinin 3	1.44787	0.00612816
EMBV3_27846	IFFO1	IFFO MGC151662	intermediate filament family orphan 1	1.44779	0.000129824
EMBV3_37250	EFS	MGC155188	embryonal Fyn-associated substrate	1.44714	4.12856e-05
EMBV3_36236	ADI1	MGC128658 MTCBP-1	acireductone dioxygenase 1	1.44676	0.000106376
EMBV3_07389	MFRP	NULL	membrane frizzled-related protein	1.44648	0.00876031
EMBV3_09435	NUP210L	NULL	nucleoporin 210kDa-like	1.44584	0.00384473
EMBV3_40511	GPC1	MGC128751	glypican 1	1.44567	0.000343172
EMBV3_05911	SEC24C	NULL	SEC24 family, member C (S. cerevisiae)	1.44512	0.000102699
EMBV3_00647	MARS	MGC134096	methionyl-tRNA synthetase	1.44507	0.00678697
EMBV3_40242	HYLS1	MGC137589	hydrolethalus syndrome 1	-1.54508	2.97175e-05
EMBV3_36810	CAMLG	MGC133772	calcium modulating ligand	-1.54562	1.41797e-05
EMBV3_05440	NULL	NULL	Novel Transcribed Region; evidence: embryonic ESTs	-1.54645	0.000136616
EMBV3_09662	TMBIM1B	MGC134563	transmembrane Bax inhibitor motif containing 1B	-1.54664	4.41312e-05
EMBV3_01177	ARGFX	NULL	similar to Arginine-fifty homeobox	-1.54676	0.00151488
EMBV3_41277	HACE1	NULL	HECT domain and ankyrin repeat containing, E3 ubiquitin protein ligase 1	-1.54735	6.43176e-05
EMBV3_37141	DMRTA2	MGC152439	DMRT-like family A2	-1.54759	0.000122138
EMBV3_21862	COPS8	MGC143355	COP9 constitutive photomorphogenic homolog subunit 8 (Arabidopsis)	-1.54772	4.62888e-05
EMBV3_22256	PPEF1	NULL	protein phosphatase, EF-hand calcium binding domain 1	-1.54801	0.0109686
EMBV3_38081	SLC33A1	MGC140665	solute carrier family 33 (acetyl-CoA transporter), member 1	-1.54805	0.00044172
EMBV3_31317	NULL	NULL	Novel Transcribed Region; evidence: embryonic ESTs	-1.54857	0.00132061
EMBV3_24756	STX8	NULL	syntaxin 8	-1.54914	0.000420709
EMBV3_18609	CXorf56	MGC126998	chromosome X open reading frame 56 ortholog	-1.54932	9.34827e-05
EMBV3_03682	GKAP1	MGC134141	G kinase anchoring protein 1	-1.5494	7.53198e-06
EMBV3_02527	CCDC99	MGC142328	coiled-coil domain containing 99	-1.54943	5.48082e-05
EMBV3_24572	LOC518027	NULL	similar to Zinc finger protein 183	-1.54944	0.000894857
EMBV3_12607	LOC100335965	NULL	dynein, light chain, LC8-type 2-like	-1.54958	4.94668e-05
EMBV3_03512	CPEB4	MGC159945	cytoplasmic polyadenylation element binding protein 4	-1.5497	0.000145316
EMBV3_13506	NULL	NULL	Novel Transcribed Region; evidence: embryonic ESTs	-1.54999	0.000375461
EMBV3_16878	NRBF2	MGC143396	nuclear receptor binding factor 2	-1.55034	0.000154777
EMBV3_41421	LOC786258	NULL	similar to GTP-binding nuclear protein Ran (GTPase Ran) (Ras-like protein TC4) (Androgen receptor-associated protein 24)	-1.55042	0.00130633
EMBV3_08604	NULL	NULL	Novel Transcribed Region; evidence: embryonic ESTs	-1.55049	0.00136709
EMBV3_12863	TNP1	NULL	transition protein 1 (during histone to protamine replacement)	-1.551	0.000348951
EMBV3_41201	NULL	NULL	Novel Transcribed Region; evidence: embryonic ESTs	-1.55116	0.0345867
EMBV3_01454	NULL	NULL	Novel Transcribed Region; evidence: embryonic ESTs	-1.55122	0.000161292
EMBV3_36936	ELOVL7	MGC143441	ELOVL family member 7, elongation of long chain fatty acids (yeast)	-1.55127	7.63999e-05
EMBV3_19853	IFN-tau-c1	NULL	interferon tau c1	-1.55157	0.000414129
EMBV3_05230	LOC786299	NULL	similar to UL16 binding protein 3	-1.55254	0.00229928
EMBV3_17390	RPS27L	MGC127652	ribosomal protein S27-like	-1.55304	8.20708e-05
EMBV3_34191	NULL	NULL	Novel Transcribed Region; evidence: embryonic ESTs	-1.55314	1.89871e-05
EMBV3_12759	NULL	NULL	Novel Transcribed Region; evidence: embryonic ESTs	-1.55323	0.000605844
EMBV3_42424	NGDN	MGC137193	neuroguidin, EIF4E binding protein	-1.55349	0.000978901
EMBV3_05101	LOC506880	NULL	similar to non-POU domain containing, octamer-binding	-1.55384	1.96749e-05
EMBV3_01700	MCM4	MGC138087 MGC140484	minichromosome maintenance complex component 4	-1.55389	2.27188e-05
EMBV3_09586	CTHRC1	MGC148866	collagen triple helix repeat containing 1	-1.55399	1.21336e-05
EMBV3_43216	MRPL18	MGC128595	mitochondrial ribosomal protein L18	-1.55409	0.000226906
EMBV3_05309	NULL	NULL	Novel Transcribed Region; evidence: embryonic ESTs	-1.55413	0.00545664
EMBV3_18036	S100A11	NULL	S100 calcium binding protein A11 (calgizzarin)	-1.5544	0.000175239
EMBV3_23902	NACA	NULL	nascent polypeptide-associated complex alpha subunit	-1.55499	1.83393e-05
EMBV3_37725	NULL	NULL	Novel Transcribed Region; evidence: embryonic ESTs	-1.5552	0.00013902
EMBV3_34466	ADH5	MGC128207	alcohol dehydrogenase 5 (class III), chi polypeptide	-1.55545	7.10345e-06
EMBV3_19577	NULL	NULL	Novel Transcribed Region; evidence: embryonic ESTs	-1.5557	0.000803957
EMBV3_11280	PARM1	DKFZP564O0823 MGC152175	prostate androgen-regulated mucin-like protein 1	-1.55594	0.00073256
EMBV3_22051	CCDC75	MGC137508	coiled-coil domain containing 75	-1.55598	0.000139125
EMBV3_28987	NULL	NULL	Novel Transcribed Region; evidence: embryonic ESTs	-1.55632	0.00839838
EMBV3_28206	CRLS1	MGC143123	cardiolipin synthase 1	-1.55642	1.25755e-05
EMBV3_19977	CHSY3	NULL	chondroitin sulfate synthase 3	-1.55696	0.000199279
EMBV3_04558	LOC782688	NULL	hypothetical LOC782688	-1.55708	8.32612e-05
EMBV3_12554	KLHL8	NULL	kelch-like 8 (Drosophila)	-1.55822	1.44304e-05
EMBV3_38841	AK3L1	NULL	adenylate kinase 3-like 1	-1.55869	0.000448682
EMBV3_01869	SFRS17A	NULL	splicing factor, arginine/serine-rich 17A	-1.55954	0.000750372
EMBV3_41727	DHDH	MGC139501	dihydrodiol dehydrogenase (dimeric)	-1.55989	0.00633573
EMBV3_25971	LOC522146	NULL	similar to cytochrome P450, family 2, subfamily C, polypeptide 19	-1.56032	0.0359968
EMBV3_42726	RHOB	NULL	ras homolog gene family, member B	-1.56036	0.000121232
EMBV3_14115	SMAP2	MGC143386 SMAP1L	small ArfGAP2	-1.56228	2.80341e-05
EMBV3_18195	NULL	NULL	Novel Transcribed Region; evidence: embryonic ESTs	-1.56235	0.000116236
EMBV3_27195	DEM1	C1orf176 MGC148949	defects in morphology 1 homolog (S. cerevisiae)	-1.5629	0.000445511
EMBV3_33661	NULL	NULL	Novel Transcribed Region; evidence: embryonic ESTs	-1.56347	0.000609253
EMBV3_15309	LOC100296410	NULL	hypothetical protein LOC100296410	-1.56367	0.0303715
EMBV3_00429	LOC510844	NULL	similar to Zinc finger homeobox protein 3 (Zinc finger homeodomain protein 3) (ZFH-3) (Alpha-fetoprotein enhancer-binding protein) (AT motif-binding factor) (AT-binding transcription factor 1)	-1.56368	7.9759e-05
EMBV3_16965	PHF17	JADE1	PHD finger protein 17	-1.56368	0.000208011
EMBV3_08764	NULL	NULL	Novel Transcribed Region; evidence: embryonic ESTs	-1.56407	0.00011505
EMBV3_04494	LOC100336833	NULL	AP-2 complex subunit beta-like	-1.56414	0.00159115
EMBV3_43389	NULL	NULL	Novel Transcribed Region; evidence: embryonic ESTs	-1.56464	0.00199933
EMBV3_18239	NULL	NULL	Novel Transcribed Region; evidence: embryonic ESTs	-1.5649	0.000104063
EMBV3_20494	LOC618124	NULL	similar to olfactory receptor 376	-1.56509	5.76596e-05
EMBV3_21393	NULL	NULL	Novel Transcribed Region; evidence: embryonic ESTs	-1.56641	7.40875e-06
EMBV3_28123	NULL	NULL	Novel Transcribed Region; evidence: embryonic ESTs	-1.56644	0.000217618
EMBV3_28714	NULL	NULL	Novel Transcribed Region; evidence: embryonic ESTs	-1.56649	1.54904e-05
EMBV3_37223	NULL	NULL	Novel Transcribed Region; evidence: embryonic ESTs	-1.56691	0.000112107
EMBV3_27365	RBP4	MGC134222	retinol binding protein 4, plasma	-1.56693	0.000987804
EMBV3_04399	THUMPD3	MGC133599	THUMP domain containing 3	-1.56744	0.000766263
EMBV3_37897	C26H10ORF6	MGC152405	chromosome 10 open reading frame 6 ortholog	-1.56786	6.2763e-06
EMBV3_35250	FOXA3	HNF3-G	forkhead box A3	-1.56805	0.00564121
EMBV3_10907	UPRT	NULL	uracil phosphoribosyltransferase (FUR1) homolog (S. cerevisiae)	-1.56826	1.33476e-05
EMBV3_19984	CCNE1	NULL	cyclin E1	-1.56913	1.76558e-05
EMBV3_19444	RASA2	NULL	RAS p21 protein activator 2	-1.56925	1.39259e-05
EMBV3_24099	PIK3CA	NULL	phosphoinositide-3-kinase, catalytic, alpha polypeptide	-1.56927	1.93773e-05
EMBV3_30913	MT4	MGC155050	metallothionein 4	-1.56933	0.00106556
EMBV3_29250	NULL	NULL	Novel Transcribed Region; evidence: embryonic ESTs	-1.56959	0.000497
EMBV3_27804	SDR9C7	MGC151815 SDR-O	short chain dehydrogenase/reductase family 9C, member 7	-1.56967	4.88873e-05
EMBV3_37172	PTRH2	BIT1 MGC128626	peptidyl-tRNA hydrolase 2	-1.56987	1.98916e-05
EMBV3_17609	STK38	MGC155151	serine/threonine kinase 38	-1.56995	0.00356092
EMBV3_32573	NULL	NULL	Novel Transcribed Region; evidence: embryonic ESTs	-1.57	0.000235433
EMBV3_15999	NULL	NULL	Novel Transcribed Region; evidence: embryonic ESTs	-1.5703	0.000343564
EMBV3_18954	TBX3	NULL	T-box 3	-1.57111	0.000249059
EMBV3_15254	KCTD3	NULL	potassium channel tetramerisation domain containing 3	-1.57138	1.40641e-05
EMBV3_41438	TIFA	MGC143170	TRAF-interacting protein with forkhead-associated domain	-1.57157	1.84838e-05
EMBV3_22132	NULL	NULL	Novel Transcribed Region; evidence: embryonic ESTs	-1.57239	0.000720032
EMBV3_16029	HSPB8	NULL	heat shock 22kDa protein 8	-1.57246	0.0022276
EMBV3_23348	MAK16	RBM13	MAK16 homolog (S. cerevisiae)	-1.57267	6.04419e-05
EMBV3_29334	ANKRD17	NULL	ankyrin repeat domain 17	-1.57294	0.00015545
EMBV3_35870	PAGE4	MGC157399	P antigen family, member 4 (prostate associated)	-1.57303	3.58332e-05
EMBV3_37837	BCAS2	NULL	breast carcinoma amplified sequence 2	-1.57312	0.000119193
EMBV3_31623	DHRS9	RDHL	dehydrogenase/reductase (SDR family) member 9	-1.57314	0.000105311
EMBV3_36021	CDH15	MGC155243	cadherin 15, M-cadherin (myotubule)	-1.57343	0.000683936
EMBV3_26075	TMEM128	MGC127281	transmembrane protein 128	-1.5736	0.000175907
EMBV3_36271	NULL	NULL	Novel Transcribed Region; evidence: embryonic ESTs	-1.57389	3.07202e-06
EMBV3_01636	FUNDC1	NULL	FUN14 domain containing 1	-1.57406	0.00135201
EMBV3_14555	TNFRSF1A	MGC138050	tumor necrosis factor receptor superfamily, member 1A	-1.57495	0.00102542
EMBV3_25234	ZNRD1	MGC140339	zinc ribbon domain containing 1	-1.57498	6.96234e-06
EMBV3_41743	CTNNBL1	MGC137501	catenin, beta like 1	-1.57523	7.75161e-06
EMBV3_36190	NULL	NULL	Novel Transcribed Region; evidence: embryonic ESTs	-1.57642	5.66387e-05
EMBV3_01729	LOC100336929	NULL	zinc finger, AN1-type domain 6-like	-1.57666	4.87949e-06
EMBV3_16488	PLEKHA5	NULL	pleckstrin homology domain containing, family A member 5	-1.57694	0.00440737
EMBV3_30524	FSTL1	MGC137830	follistatin-like 1	-1.57697	3.6328e-05
EMBV3_09549	ZNF521	MGC160015	zinc finger protein 521	-1.57711	0.00025338
EMBV3_43369	TRIM68	NULL	tripartite motif-containing 68	-1.5778	0.000135096
EMBV3_28303	NULL	NULL	Novel Transcribed Region; evidence: embryonic ESTs	-1.57794	4.87172e-05
EMBV3_11251	ZBTB44	NULL	zinc finger and BTB domain containing 44	-1.57892	8.77027e-05
EMBV3_31054	PIP	NULL	prolactin-induced protein	-1.58068	0.000203609
EMBV3_37079	SRP19	MGC128826	signal recognition particle 19kDa	-1.58103	1.14375e-05
EMBV3_42829	LOC509810	MGC140413	zinc finger protein LOC509810	-1.58159	9.76059e-06
EMBV3_18787	NULL	NULL	Novel Transcribed Region; evidence: embryonic ESTs	-1.58198	4.98831e-06
EMBV3_17534	GINS3	MGC139995	GINS complex subunit 3 (Psf3 homolog)	-1.58205	0.000234679
EMBV3_13962	NULL	NULL	Novel Transcribed Region; evidence: embryonic ESTs	-1.58223	0.000433459
EMBV3_17911	MGA	NULL	MAX gene associated	-1.58235	4.21164e-05
EMBV3_20415	MAT2A	NULL	methionine adenosyltransferase II, alpha	-1.58325	3.44264e-06
EMBV3_35947	SALL4	NULL	sal-like 4 (Drosophila)	-1.58368	0.000667719
EMBV3_25549	NULL	NULL	Novel Transcribed Region; evidence: embryonic ESTs	-1.58378	5.66228e-06
EMBV3_39627	HDAC8	MGC142318	histone deacetylase 8	-1.58439	0.0013743
EMBV3_15406	CASP9	NULL	caspase 9, apoptosis-related cysteine peptidase	-1.58487	0.000207438
EMBV3_31415	SLC39A10	NULL	solute carrier family 39 (zinc transporter), member 10	-1.5849	7.1849e-06
EMBV3_39387	NULL	NULL	Novel Transcribed Region; evidence: embryonic ESTs	-1.58589	4.74569e-05
EMBV3_16757	ZNF503	NULL	zinc finger protein 503	-1.58606	0.000156624
EMBV3_18395	NULL	NULL	Novel Transcribed Region; evidence: embryonic ESTs	-1.58632	0.000545693
EMBV3_22048	SLC25A5	NULL	solute carrier family 25 (mitochondrial carrier; adenine nucleotide translocator), member 5	-1.58665	3.57645e-06
EMBV3_29697	ARF5	MGC148440	ADP-ribosylation factor 5	-1.58744	0.00235448
EMBV3_17053	HNRNPH2	HNRPH2	heterogeneous nuclear ribonucleoprotein H2 (H')	-1.58805	0.000135341
EMBV3_10555	ROBO4	MGC155200 MGC160058	roundabout homolog 4, magic roundabout (Drosophila)	-1.58825	0.00199638
EMBV3_37858	TMSB4X	NULL	thymosin beta 4, X-linked	-1.58915	0.000877353
EMBV3_12061	SERPINE1	PAI1	serpin peptidase inhibitor, clade E (nexin, plasminogen activator inhibitor type 1), member 1	-1.5895	5.68093e-06
EMBV3_22842	LOC530070	MGC142520	hypothetical protein LOC530070	-1.58972	2.54104e-05
EMBV3_22038	MSN	MGC137877	moesin	-1.59002	1.49374e-05
EMBV3_16823	NULL	NULL	Novel Transcribed Region; evidence: embryonic ESTs	-1.59017	4.06293e-05
EMBV3_27832	LOC784087	NULL	similar to Nuclear casein kinase and cyclin-dependent kinase substrate 1	-1.59061	0.00508516
EMBV3_29336	NULL	NULL	Novel Transcribed Region; evidence: embryonic ESTs	-1.59127	1.23557e-05
EMBV3_08363	RBM34	MGC133998	RNA binding motif protein 34	-1.59143	3.13045e-05
EMBV3_22634	COX7B	MGC128465	cytochrome c oxidase subunit VIIb	-1.59201	2.67951e-05
EMBV3_36435	SNRPC	MGC134384	small nuclear ribonucleoprotein polypeptide C	-1.59302	1.33586e-05
EMBV3_08594	NULL	NULL	Novel Transcribed Region; evidence: embryonic ESTs	-1.59338	0.000152146
EMBV3_35370	OFD1	NULL	oral-facial-digital syndrome 1	-1.59387	4.73989e-05
EMBV3_27466	TMSB4X	TMSB4	thymosin beta 4, X-linked	-1.5942	0.000179257
EMBV3_25002	NULL	NULL	Novel Transcribed Region; evidence: embryonic ESTs	-1.59428	2.17895e-05
EMBV3_33668	SEC24D	NULL	SEC24 family, member D (S. cerevisiae)	-1.59553	1.02231e-05
EMBV3_27264	DYNLL2	MGC127196	dynein light chain LC8-type 2	-1.59583	0.000907479
EMBV3_40775	UNG	MGC140717	uracil-DNA glycosylase	-1.59609	8.52662e-05
EMBV3_31320	RPGR	NULL	retinitis pigmentosa GTPase regulator	-1.59699	6.01404e-05
EMBV3_14561	LOC618801	NULL	similar to interferon-tau	-1.59737	0.000270371
EMBV3_23539	SLC1A3	MGC140731	solute carrier family 1 (glial high affinity glutamate transporter), member 3	-1.5975	3.92762e-06
EMBV3_34182	RBM7	MGC129092	RNA binding motif protein 7	-1.59754	2.31582e-05
EMBV3_30638	LOC100336882	NULL	hypothetical protein LOC100336882	-1.59878	0.0134141
EMBV3_05346	LOC521901	NULL	similar to 60S acidic ribosomal protein P2 (Renal carcinoma antigen NY-REN-44)	-1.59946	0.000521416
EMBV3_43394	NULL	NULL	Novel Transcribed Region; evidence: embryonic ESTs	-1.59953	0.00277899
EMBV3_13301	PRDM1	NULL	PR domain containing 1, with ZNF domain	-1.59957	3.57104e-05
EMBV3_26294	LOC100294761	NULL	hypothetical LOC100294761	-1.59973	7.80907e-05
EMBV3_03604	NULL	NULL	Novel Transcribed Region; evidence: embryonic ESTs	-1.59977	0.000211586
EMBV3_40429	TPM3	NULL	tropomyosin 3	-1.59979	9.0823e-06
EMBV3_43238	LOC614423	NULL	similar to phosphoglycerate mutase 1 (brain)	-1.59987	0.00117834
EMBV3_20430	IFIT5	MGC137763	interferon-induced protein with tetratricopeptide repeats 5	-1.6003	0.000393044
EMBV3_26244	LOC616308	NULL	similar to tripartite motif-containing 43	-1.60126	0.000946921
EMBV3_08466	LOC613487	NULL	similar to Eukaryotic translation initiation factor 1A, X-chromosomal (eIF-1A X isoform) (eIF-4C)	-1.6016	7.99101e-05
EMBV3_19023	NULL	NULL	Novel Transcribed Region; evidence: embryonic ESTs	-1.60166	3.40449e-05
EMBV3_05186	BRD8	MGC127124	bromodomain containing 8	-1.60197	0.000133458
EMBV3_41718	NULL	NULL	Novel Transcribed Region; evidence: embryonic ESTs	-1.60302	4.972e-06
EMBV3_18058	GPR19	NULL	G protein-coupled receptor 19	-1.60388	1.46459e-05
EMBV3_34787	NULL	NULL	Novel Transcribed Region; evidence: embryonic ESTs	-1.60719	8.06521e-05
EMBV3_30947	NULL	NULL	Novel Transcribed Region; evidence: embryonic ESTs	-1.60758	0.00037654
EMBV3_21799	UBQLN2	NULL	ubiquilin 2	-1.60764	0.000574475
EMBV3_17514	NULL	NULL	Novel Transcribed Region; evidence: embryonic ESTs	-1.60883	0.00111747
EMBV3_33201	PCYOX1	MGC157353	prenylcysteine oxidase 1	-1.60956	5.33531e-06
EMBV3_25709	ZNF24	MGC137563	zinc finger protein 24	-1.60958	0.000707407
EMBV3_26729	NULL	NULL	Novel Transcribed Region; evidence: embryonic ESTs	-1.60984	7.55668e-06
EMBV3_21734	NULL	NULL	Novel Transcribed Region; evidence: embryonic ESTs	-1.61116	1.13474e-05
EMBV3_22669	NULL	NULL	Novel Transcribed Region; evidence: embryonic ESTs	-1.61125	0.000473228
EMBV3_34034	LAMB1	NULL	laminin, beta 1	-1.61131	1.79727e-05
EMBV3_21545	MFSD2A	MFSD2 MGC152452	major facilitator superfamily domain containing 2A	-1.61221	0.00934339
EMBV3_07414	CPNE3	MGC157075	copine III	-1.61252	0.00207364
EMBV3_07730	NULL	NULL	Novel Transcribed Region; evidence: embryonic ESTs	-1.61254	0.00320758
EMBV3_27344	NULL	NULL	Novel Transcribed Region; evidence: embryonic ESTs	-1.61272	0.000341827
EMBV3_29369	NULL	NULL	Novel Transcribed Region; evidence: embryonic ESTs	-1.61273	3.48114e-06
EMBV3_39482	SMC4	MGC140334 SMC4L1	structural maintenance of chromosomes 4	-1.61418	8.8319e-06
EMBV3_40173	ZNF300	NULL	zinc finger protein 300	-1.61488	0.000592626
EMBV3_30179	LOC524507	NULL	similar to ribosomal protein S19	-1.61576	2.90146e-05
EMBV3_03802	DDAH1	MGC165853	dimethylarginine dimethylaminohydrolase 1	-1.61627	4.79102e-05
EMBV3_21206	NULL	NULL	Novel Transcribed Region; evidence: embryonic ESTs	-1.61732	0.0031899
EMBV3_35914	ISCA1	MGC127704	iron-sulfur cluster assembly 1 homolog (S. cerevisiae)	-1.61758	1.25223e-05
EMBV3_28415	IMPA1	MGC140630	inositol(myo)-1(or 4)-monophosphatase 1	-1.61799	3.20342e-05
EMBV3_30741	NULL	NULL	Novel Transcribed Region; evidence: embryonic ESTs	-1.61825	3.97605e-06
EMBV3_15905	NULL	NULL	Novel Transcribed Region; evidence: embryonic ESTs	-1.61842	0.00443475
EMBV3_29923	AIMP1	MGC128105 SCYE1 p43	aminoacyl tRNA synthetase complex-interacting multifunctional protein 1	-1.61851	0.00158583
EMBV3_00448	SLITRK1	NULL	SLIT and NTRK-like family, member 1	-1.62104	0.00107286
EMBV3_16367	NULL	NULL	Novel Transcribed Region; evidence: embryonic ESTs	-1.62109	3.09099e-05
EMBV3_12770	ASZ1	GASZ	ankyrin repeat, SAM and basic leucine zipper domain containing 1	-1.62323	2.91533e-06
EMBV3_14420	FAM92A1	MGC127958	family with sequence similarity 92, member A1	-1.62374	0.000306068
EMBV3_02462	LOC613274	NULL	hypothetical protein LOC613274	-1.62384	0.000130166
EMBV3_25967	NULL	NULL	Novel Transcribed Region; evidence: embryonic ESTs	-1.62487	3.95196e-05
EMBV3_39208	LOC100196901	NULL	hypothetical LOC100196901	-1.62548	6.44376e-06
EMBV3_26635	C24H18orf21	C18orf21	chromosome 18 open reading frame 21 ortholog	-1.62605	0.000114267
EMBV3_24246	PARK7	DJ-1 DJ1	Parkinson disease (autosomal recessive, early onset) 7	-1.62641	0.000204939
EMBV3_05960	MRPL3	MGC128404	mitochondrial ribosomal protein L3	-1.62736	9.86334e-07
EMBV3_12037	CRYM	MGC137343	crystallin, mu	-1.62774	3.7547e-05
EMBV3_03936	NULL	NULL	Novel Transcribed Region; evidence: embryonic ESTs	-1.62792	8.12736e-05
EMBV3_07220	TNPO3	NULL	transportin 3	-1.62802	6.8932e-06
EMBV3_27600	KITLG	MGF	KIT ligand	-1.62816	2.02169e-05
EMBV3_33952	HSPB8	NULL	heat shock 22kDa protein 8	-1.62952	0.00723141
EMBV3_37519	LAPTM4A	MGC128857	lysosomal protein transmembrane 4 alpha	-1.63265	0.000600312
EMBV3_29320	RNF113A	MGC138121 ZNF183	ring finger protein 113A	-1.63322	1.25696e-05
EMBV3_05996	PDCD4	MGC139194	programmed cell death 4 (neoplastic transformation inhibitor)	-1.63323	7.32589e-06
EMBV3_13928	LOC782922	NULL	similar to prostaglandin F synthetase II	-1.63355	0.00381221
EMBV3_35659	MYLIP	MGC159760	myosin regulatory light chain interacting protein	-1.63381	0.000109713
EMBV3_36651	MORF4L2	MGC166351	mortality factor 4 like 2	-1.63456	6.96432e-06
EMBV3_07180	NULL	NULL	Novel Transcribed Region; evidence: embryonic ESTs	-1.63574	0.000248348
EMBV3_36000	NEF3	NF-M	neurofilament, medium polypeptide	-1.63732	0.0283234
EMBV3_29749	ENPP2	MGC142749	ectonucleotide pyrophosphatase/phosphodiesterase 2	-1.63748	0.0014534
EMBV3_19570	LOC781059	NULL	similar to GTP-binding nuclear protein Ran (GTPase Ran) (Ras-like protein TC4) (Androgen receptor-associated protein 24)	-1.63821	7.20014e-05
EMBV3_28351	HEATR5A	NULL	HEAT repeat containing 5A	-1.63842	4.53261e-06
EMBV3_00592	MGC148942	NULL	hypothetical LOC526913	-1.6386	4.17772e-06
EMBV3_05909	EPB41L3	NULL	erythrocyte membrane protein band 4.1-like 3	-1.63957	6.35282e-05
EMBV3_42234	NULL	NULL	Novel Transcribed Region; evidence: embryonic ESTs	-1.63983	4.34903e-05
EMBV3_34651	NULL	NULL	Novel Transcribed Region; evidence: embryonic ESTs	-1.63994	0.000160965
EMBV3_25835	NULL	NULL	Novel Transcribed Region; evidence: embryonic ESTs	-1.63997	0.00289061
EMBV3_02954	NULL	NULL	Novel Transcribed Region; evidence: embryonic ESTs	-1.64047	1.88695e-05
EMBV3_41627	SYT11	MGC152070	synaptotagmin XI	-1.64067	0.000300811
EMBV3_05078	LOC784270	NULL	similar to hCG2038584	-1.6409	0.000864337
EMBV3_31721	APIP	MGC142303	APAF1 interacting protein	-1.64135	1.20993e-05
EMBV3_27969	NULL	NULL	Novel Transcribed Region; evidence: embryonic ESTs	-1.64158	0.000666289
EMBV3_42915	NULL	NULL	Novel Transcribed Region; evidence: embryonic ESTs	-1.64198	1.65309e-05
EMBV3_41125	S100A4	NULL	S100 calcium binding protein A4	-1.64223	3.25558e-05
EMBV3_13792	LOC619092	NULL	similar to interferon-tau	-1.64225	0.00106188
EMBV3_33633	LOC514833	NULL	similar to C-type lectin, superfamily member 14	-1.64313	5.14991e-05
EMBV3_01707	TXNDC9	MGC140804	thioredoxin domain containing 9	-1.64343	2.53399e-06
EMBV3_25856	NULL	NULL	Novel Transcribed Region; evidence: embryonic ESTs	-1.64359	0.00968709
EMBV3_41237	LOC617088	MGC128320	hypothetical protein LOC617088	-1.64372	1.46472e-05
EMBV3_20733	NULL	NULL	Novel Transcribed Region; evidence: embryonic ESTs	-1.64411	0.00454917
EMBV3_02362	PAN3	MGC152005	PAN3 poly(A) specific ribonuclease subunit homolog (S. cerevisiae)	-1.64424	3.77883e-05
EMBV3_25088	NULL	NULL	Novel Transcribed Region; evidence: embryonic ESTs	-1.64496	1.00471e-05
EMBV3_35167	NULL	NULL	Novel Transcribed Region; evidence: embryonic ESTs	-1.6455	0.00120922
EMBV3_04710	LOC781778	NULL	similar to interferon-tau	-1.64562	0.000473632
EMBV3_34032	NULL	NULL	Novel Transcribed Region; evidence: embryonic ESTs	-1.64573	1.21276e-05
EMBV3_26284	LOC784061	NULL	similar to 60S ribosomal protein L21	-1.64575	0.000106029
EMBV3_23104	NULL	NULL	Novel Transcribed Region; evidence: embryonic ESTs	-1.64677	5.91076e-05
EMBV3_18018	NULL	NULL	Novel Transcribed Region; evidence: embryonic ESTs	-1.64751	0.00828039
EMBV3_18776	KLHL24	NULL	kelch-like 24 (Drosophila)	-1.64802	1.0953e-05
EMBV3_13176	NULL	NULL	Novel Transcribed Region; evidence: embryonic ESTs	-1.64911	0.000134091
EMBV3_32452	NULL	NULL	Novel Transcribed Region; evidence: embryonic ESTs	-1.64935	1.99112e-05
EMBV3_24377	WFDC3	NULL	WAP four-disulfide core domain 3	-1.64971	7.38163e-07
EMBV3_30478	XIST	NULL	X (inactive)-specific transcript	-1.64977	0.00655426
EMBV3_37125	RARS	NULL	arginyl-tRNA synthetase	-1.64991	1.05867e-05
EMBV3_06876	NULL	NULL	Novel Transcribed Region; evidence: embryonic ESTs	-1.65032	0.000542823
EMBV3_12396	LOC100299139	NULL	similar to glutamine synthetase	-1.65058	0.000295367
EMBV3_21392	NULL	NULL	Novel Transcribed Region; evidence: embryonic ESTs	-1.65076	6.09122e-06
EMBV3_15105	AHCY	MGC128223	adenosylhomocysteinase	-1.6511	0.000237207
EMBV3_08545	NULL	NULL	Novel Transcribed Region; evidence: embryonic ESTs	-1.65157	6.92253e-05
EMBV3_40450	LOC100174924	NULL	hypothetical LOC100174924	-1.65262	0.000174507
EMBV3_25769	DYNLL1	CDLC2 DNCL1	dynein, light chain, LC8-type 1	-1.65281	3.42167e-05
EMBV3_24198	RPL36A	MGC126932 MGC128327	ribosomal protein L36a	-1.65345	5.30377e-06
EMBV3_16040	BBX	NULL	bobby sox homolog (Drosophila)	-1.65382	1.997e-05
EMBV3_13587	NULL	NULL	Novel Transcribed Region; evidence: embryonic ESTs	-1.65417	0.0760491
EMBV3_01812	NULL	NULL	Novel Transcribed Region; evidence: embryonic ESTs	-1.65547	2.33928e-06
EMBV3_00552	LOC786046	NULL	similar to intelectin 2	-1.65559	5.28792e-05
EMBV3_04160	LOC506634	NULL	hypothetical LOC506634	-1.65574	6.75119e-06
EMBV3_30093	CCDC28B	MGC127184	coiled-coil domain containing 28B	-1.65611	5.04293e-05
EMBV3_25177	PGCP	NULL	plasma glutamate carboxypeptidase	-1.6563	3.66456e-06
EMBV3_21155	LOC100296695	NULL	similar to X antigen family, member 5	-1.65798	7.16156e-06
EMBV3_32161	LOC782021	NULL	similar to 60S ribosomal protein L21	-1.65893	1.54741e-05
EMBV3_42455	NULL	NULL	Novel Transcribed Region; evidence: embryonic ESTs	-1.66041	0.000257136
EMBV3_12706	NULL	NULL	Novel Transcribed Region; evidence: embryonic ESTs	-1.66141	0.00167847
EMBV3_43404	LOC510487	NULL	similar to UTP20, small subunit (SSU) processome component, homolog (yeast)	-1.66159	2.45309e-05
EMBV3_15368	RRP15	MGC128046	ribosomal RNA processing 15 homolog (S. cerevisiae)	-1.66198	7.01297e-05
EMBV3_26423	SOD1	SOD1L1	superoxide dismutase 1, soluble	-1.66215	3.73759e-06
EMBV3_27548	NULL	NULL	Novel Transcribed Region; evidence: embryonic ESTs	-1.66224	0.000324086
EMBV3_38476	NULL	NULL	Novel Transcribed Region; evidence: embryonic ESTs	-1.66291	0.000287951
EMBV3_20697	LOC782639	NULL	similar to ribosomal protein L21	-1.66313	3.13693e-06
EMBV3_16366	CD9	NULL	CD9 molecule	-1.66319	5.02903e-05
EMBV3_03020	NULL	NULL	Novel Transcribed Region; evidence: embryonic ESTs	-1.66344	0.000142076
EMBV3_38690	LOC506615	NULL	similar to limkain b1	-1.66377	4.87753e-06
EMBV3_20001	NULL	NULL	Novel Transcribed Region; evidence: embryonic ESTs	-1.66394	6.39546e-05
EMBV3_02578	LOC100296271	NULL	similar to ELAV-like 2	-1.66484	1.42363e-05
EMBV3_01270	LOC100140623	NULL	hypothetical protein LOC100140623	-1.66562	0.000556467
EMBV3_02167	EIF1AY	NULL	eukaryotic translation initiation factor 1A, Y-linked	-1.66574	3.22849e-05
EMBV3_29916	TPST1	MGC143139	tyrosylprotein sulfotransferase 1	-1.66642	5.20334e-05
EMBV3_19520	NULL	NULL	Novel Transcribed Region; evidence: embryonic ESTs	-1.66656	6.42939e-06
EMBV3_40477	NULL	NULL	Novel Transcribed Region; evidence: embryonic ESTs	-1.66676	1.69555e-05
EMBV3_40541	MGAT2	NULL	mannosyl (alpha-1,6-)-glycoprotein beta-1,2-N-acetylglucosaminyltransferase	-1.66683	4.93681e-06
EMBV3_39852	FHOD3	NULL	formin homology 2 domain containing 3	-1.66684	4.88411e-06
EMBV3_13924	WASF1	WAVE1	WAS protein family, member 1	-1.6672	0.000142446
EMBV3_37100	NULL	NULL	Novel Transcribed Region; evidence: embryonic ESTs	-1.66721	4.79905e-06
EMBV3_13775	EIF5B	MGC134193	eukaryotic translation initiation factor 5B	-1.66816	6.53657e-06
EMBV3_02919	TRA2B	MGC128162 SFRS10	transformer 2 beta homolog (Drosophila)	-1.66817	0.000163717
EMBV3_02494	NULL	NULL	Novel Transcribed Region; evidence: embryonic ESTs	-1.66867	0.000411914
EMBV3_02563	LOC100174924	NULL	hypothetical LOC100174924	-1.66913	0.000318201
EMBV3_00172	HECA	NULL	headcase homolog (Drosophila)	-1.67022	1.36504e-06
EMBV3_19145	KIAA1712	MGC143238	KIAA1712	-1.67028	2.23543e-06
EMBV3_31601	LOC788157	NULL	similar to eukaryotic translation elongation factor 1 alpha 1	-1.67091	7.95506e-05
EMBV3_09512	NULL	NULL	Novel Transcribed Region; evidence: embryonic ESTs	-1.67133	3.23836e-06
EMBV3_29511	LOC100337449	NULL	methyl-CpG binding domain protein 3-like	-1.67173	9.39056e-05
EMBV3_23780	PRDM7	NULL	PR domain containing 7	-1.67331	2.60507e-05
EMBV3_03011	MAGEB16	NULL	melanoma antigen family B, 16	-1.67384	4.68492e-05
EMBV3_30815	MED26	MGC157192	mediator complex subunit 26	-1.67394	2.57482e-06
EMBV3_32984	KLHL28	MGC166193	kelch-like 28 (Drosophila)	-1.67418	8.73406e-06
EMBV3_14835	LOC526294	NULL	similar to olfactory receptor Olr1466	-1.6744	0.000210213
EMBV3_03639	NULL	NULL	Novel Transcribed Region; evidence: embryonic ESTs	-1.67465	2.46217e-06
EMBV3_13553	NULL	NULL	Novel Transcribed Region; evidence: embryonic ESTs	-1.67729	4.34551e-05
EMBV3_01680	NULL	NULL	Novel Transcribed Region; evidence: embryonic ESTs	-1.67799	0.000143032
EMBV3_02920	LOC616860	NULL	hypothetical LOC616860	-1.67867	2.58098e-05
EMBV3_20139	RPS18	MGC127496	ribosomal protein S18	-1.67928	0.000571424
EMBV3_26850	XDH	NULL	xanthine dehydrogenase	-1.67933	1.95708e-05
EMBV3_14589	NULL	NULL	Novel Transcribed Region; evidence: embryonic ESTs	-1.67954	1.65855e-06
EMBV3_39321	NULL	NULL	Novel Transcribed Region; evidence: embryonic ESTs	-1.68024	0.000304698
EMBV3_36901	NULL	NULL	Novel Transcribed Region; evidence: embryonic ESTs	-1.68057	0.00316468
EMBV3_30329	NULL	NULL	Novel Transcribed Region; evidence: embryonic ESTs	-1.68082	1.00023e-05
EMBV3_43094	SMS	MGC128306	spermine synthase	-1.68121	2.50972e-05
EMBV3_31286	DNTTIP2	MGC140493	deoxynucleotidyltransferase, terminal, interacting protein 2	-1.68125	1.11912e-05
EMBV3_06482	NULL	NULL	Novel Transcribed Region; evidence: embryonic ESTs	-1.68155	1.82159e-06
EMBV3_01628	APOO	MGC140415	apolipoprotein O	-1.6824	0.000183179
EMBV3_18084	UBE2V1	MGC128136	ubiquitin-conjugating enzyme E2 variant 1	-1.68513	0.000201036
EMBV3_29628	NULL	NULL	Novel Transcribed Region; evidence: embryonic ESTs	-1.68626	4.63549e-05
EMBV3_06717	NONO	MGC128851	non-POU domain containing, octamer-binding	-1.68636	5.25902e-05
EMBV3_36419	NULL	NULL	Novel Transcribed Region; evidence: embryonic ESTs	-1.68668	0.000414276
EMBV3_03275	NULL	NULL	Novel Transcribed Region; evidence: embryonic ESTs	-1.68786	2.16675e-05
EMBV3_42544	NULL	NULL	Novel Transcribed Region; evidence: embryonic ESTs	-1.68811	2.01475e-05
EMBV3_05864	NULL	NULL	Novel Transcribed Region; evidence: embryonic ESTs	-1.68933	3.98796e-05
EMBV3_33854	NMNAT1	MGC139127	nicotinamide nucleotide adenylyltransferase 1	-1.69069	0.0043641
EMBV3_43065	TCF7	MGC157143	transcription factor 7 (T-cell specific, HMG-box)	-1.69138	1.97865e-06
EMBV3_29043	NULL	NULL	Novel Transcribed Region; evidence: embryonic ESTs	-1.69138	2.10812e-05
EMBV3_32260	SERPINB6	NULL	serpin peptidase inhibitor, clade B (ovalbumin), member 6	-1.69161	5.1684e-05
EMBV3_29650	MGC148942	NULL	hypothetical LOC526913	-1.69174	8.25342e-07
EMBV3_16637	ARMCX2	MGC137870	armadillo repeat containing, X-linked 2	-1.69369	4.34375e-05
EMBV3_38063	TBX3	NULL	T-box 3	-1.69389	1.89879e-06
EMBV3_19750	NULL	NULL	Novel Transcribed Region; evidence: embryonic ESTs	-1.6966	0.000116463
EMBV3_16022	LOC100299712	NULL	similar to zinc finger protein 347	-1.6969	1.43757e-06
EMBV3_37965	SUCLG1	NULL	succinate-CoA ligase, alpha subunit	-1.69749	0.00130154
EMBV3_18867	ELL2	NULL	elongation factor, RNA polymerase II, 2	-1.69933	0.000556637
EMBV3_22145	POLR2B	MGC157298	polymerase (RNA) II (DNA directed) polypeptide B, 140kDa	-1.70169	6.45583e-06
EMBV3_11484	NULL	NULL	Novel Transcribed Region; evidence: embryonic ESTs	-1.70179	0.000375998
EMBV3_12917	MSH6	NULL	mutS homolog 6 (E. coli)	-1.70193	4.28892e-06
EMBV3_28273	YWHAG	MGC166400	tyrosine 3-monooxygenase/tryptophan 5-monooxygenase activation protein, gamma polypeptide	-1.7026	4.45652e-05
EMBV3_30589	NULL	NULL	Novel Transcribed Region; evidence: embryonic ESTs	-1.70297	0.000329658
EMBV3_22281	RNF14	MGC155209	ring finger protein 14	-1.70323	0.000128083
EMBV3_21748	BUD31	MGC137430	BUD31 homolog (S. cerevisiae)	-1.70345	0.000168568
EMBV3_16445	NULL	NULL	Novel Transcribed Region; evidence: embryonic ESTs	-1.70399	0.00308132
EMBV3_13822	IFT81	MGC152137	intraflagellar transport 81 homolog (Chlamydomonas)	-1.7048	0.000121063
EMBV3_35490	NULL	NULL	Novel Transcribed Region; evidence: embryonic ESTs	-1.70495	3.94738e-06
EMBV3_29126	NULL	NULL	Novel Transcribed Region; evidence: embryonic ESTs	-1.7053	1.86543e-05
EMBV3_43277	NULL	NULL	Novel Transcribed Region; evidence: embryonic ESTs	-1.70709	0.000189954
EMBV3_17133	VIM	MGC139781	vimentin	-1.70749	0.000646788
EMBV3_25293	BTBD10	MGC139850	BTB (POZ) domain containing 10	-1.70881	2.60622e-05
EMBV3_26631	LOC100141258	NULL	similar to Interleukin-32 precursor (IL-32) (Natural killer cells protein 4) (Tumor necrosis factor alpha-inducing factor)	-1.70986	9.93601e-06
EMBV3_06100	NULL	NULL	Novel Transcribed Region; evidence: embryonic ESTs	-1.70988	6.50865e-06
EMBV3_00135	LOC525820	NULL	similar to cationic amino acid transporter 5	-1.71015	0.00179753
EMBV3_23176	CHCHD9	MGC126935	coiled-coil-helix-coiled-coil-helix domain containing 9	-1.71164	7.79985e-06
EMBV3_38446	CD38	NULL	CD38 molecule	-1.71185	0.000119836
EMBV3_37702	NULL	NULL	Novel Transcribed Region; evidence: embryonic ESTs	-1.71217	4.32058e-05
EMBV3_18349	AKIRIN2	Akirin-2 C9H6ORF166 MGC128934	akirin 2	-1.71223	1.14239e-05
EMBV3_27893	ZCCHC6	NULL	zinc finger, CCHC domain containing 6	-1.7125	0.000225228
EMBV3_40573	STMN1	MGC127518	stathmin 1	-1.71303	1.24069e-06
EMBV3_41887	NULL	NULL	Novel Transcribed Region; evidence: embryonic ESTs	-1.71318	1.30924e-05
EMBV3_19343	NULL	NULL	Novel Transcribed Region; evidence: embryonic ESTs	-1.71389	2.87671e-06
EMBV3_14356	KRAS	KRAS2 p21ras	v-Ki-ras2 Kirsten rat sarcoma viral oncogene homolog	-1.71437	1.02639e-06
EMBV3_33580	LOC518698	NULL	similar to zinc finger protein 371	-1.71474	0.0802441
EMBV3_24687	LOC539264	NULL	similar to FUN14 domain containing 1	-1.71479	4.65719e-06
EMBV3_31450	NULL	NULL	Novel Transcribed Region; evidence: embryonic ESTs	-1.7148	1.73685e-05
EMBV3_43166	NULL	NULL	Novel Transcribed Region; evidence: embryonic ESTs	-1.71583	1.92354e-05
EMBV3_29950	FBXW7	MGC139849	F-box and WD repeat domain containing 7	-1.71611	7.06125e-06
EMBV3_03894	EEF1A1	MGC126913	eukaryotic translation elongation factor 1 alpha 1	-1.71629	5.53031e-05
EMBV3_28728	NULL	NULL	Novel Transcribed Region; evidence: embryonic ESTs	-1.7164	3.39608e-05
EMBV3_24728	CBLN4	MGC154968	cerebellin 4 precursor	-1.71687	6.40631e-05
EMBV3_41045	NULL	NULL	Novel Transcribed Region; evidence: embryonic ESTs	-1.71697	0.000506724
EMBV3_19016	ACOT9	MGC128990	acyl-CoA thioesterase 9	-1.71711	5.56247e-06
EMBV3_22077	FKBP9	MGC128053	FK506 binding protein 9, 63 kDa	-1.71768	3.46551e-06
EMBV3_35902	AIMP2	JTV1 MGC152188	aminoacyl tRNA synthetase complex-interacting multifunctional protein 2	-1.71808	0.00161459
EMBV3_19602	LOC511494	NULL	similar to RAP30	-1.71814	0.000254891
EMBV3_40131	RRAGA	MGC128865	Ras-related GTP binding A	-1.71834	1.62959e-06
EMBV3_10211	NULL	NULL	Novel Transcribed Region; evidence: embryonic ESTs	-1.71909	7.04014e-07
EMBV3_35805	NULL	NULL	Novel Transcribed Region; evidence: embryonic ESTs	-1.71923	3.98553e-05
EMBV3_31626	GUSB	MGC155160	glucuronidase, beta	-1.72005	2.6392e-05
EMBV3_35315	EI24	MGC143160	etoposide induced 2.4 mRNA	-1.72008	1.22635e-05
EMBV3_35130	NULL	NULL	Novel Transcribed Region; evidence: embryonic ESTs	-1.72025	0.000434292
EMBV3_22454	ZNF391	NULL	zinc finger protein 391	-1.7218	1.29844e-05
EMBV3_24896	NULL	NULL	Novel Transcribed Region; evidence: embryonic ESTs	-1.722	4.29215e-06
EMBV3_04934	ULBP1	NULL	UL16 binding protein 1	-1.72437	7.59505e-06
EMBV3_25201	PDK3	MGC166016	pyruvate dehydrogenase kinase, isozyme 3	-1.72628	6.91442e-05
EMBV3_31393	S100B	MGC128275	S100 calcium binding protein B	-1.72663	2.07106e-05
EMBV3_14644	HBB	NULL	hemoglobin, beta	-1.7269	7.76878e-05
EMBV3_10093	GSDMC	MGC129112 MLZE	gasdermin C	-1.72705	0.000221928
EMBV3_37166	NETO2	NULL	neuropilin (NRP) and tolloid (TLL)-like 2	-1.72767	0.00207822
EMBV3_19744	TEX12	MGC127869	testis expressed 12	-1.72789	1.22135e-06
EMBV3_13465	YPEL5	MGC127468	yippee-like 5 (Drosophila)	-1.72838	2.01154e-06
EMBV3_07154	TCEAL8	MGC127842	transcription elongation factor A (SII)-like 8	-1.72884	0.000312333
EMBV3_15764	NULL	NULL	Novel Transcribed Region; evidence: embryonic ESTs	-1.72924	1.17257e-06
EMBV3_36516	LOC100297334	NULL	similar to armadillo repeat containing, X-linked 1	-1.73007	8.69289e-06
EMBV3_41974	SNRPC	MGC134384	small nuclear ribonucleoprotein polypeptide C	-1.73011	0.000199797
EMBV3_42290	PNRC1	MGC127914	proline-rich nuclear receptor coactivator 1	-1.73099	1.10177e-05
EMBV3_42817	ABHD4	MGC137222	abhydrolase domain containing 4	-1.73173	4.82882e-06
EMBV3_05199	LMO2	MGC139114	LIM domain only 2 (rhombotin-like 1)	-1.73358	9.7769e-07
EMBV3_41411	OSBPL3	NULL	oxysterol binding protein-like 3	-1.73378	4.46757e-07
EMBV3_40820	FAM84B	MGC165820	family with sequence similarity 84, member B	-1.73404	2.72764e-06
EMBV3_18838	BTG3	MGC127685	BTG family, member 3	-1.73408	0.000104608
EMBV3_41034	TSPAN3	MGC127862	tetraspanin 3	-1.73473	1.45095e-05
EMBV3_42825	NULL	NULL	Novel Transcribed Region; evidence: embryonic ESTs	-1.73502	0.00162142
EMBV3_03201	2014-09-04	MGC127947	septin 4	-1.73546	8.024e-07
EMBV3_02182	LOC784385	NULL	similar to nucleophosmin 1	-1.73567	5.95928e-07
EMBV3_05824	ODC1	NULL	ornithine decarboxylase 1	-1.73624	2.34472e-06
EMBV3_18275	PIGW	MGC138970 PIG-W	phosphatidylinositol glycan anchor biosynthesis, class W	-1.73694	4.39793e-05
EMBV3_42447	NULL	NULL	Novel Transcribed Region; evidence: embryonic ESTs	-1.73721	2.75708e-06
EMBV3_12600	NULL	NULL	Novel Transcribed Region; evidence: embryonic ESTs	-1.73747	3.52818e-05
EMBV3_19611	NULL	NULL	Novel Transcribed Region; evidence: embryonic ESTs	-1.73806	2.96758e-05
EMBV3_38100	MCAM	NULL	melanoma cell adhesion molecule	-1.73823	2.36451e-05
EMBV3_32164	CCNA2	CCNA MGC139704	cyclin A2	-1.73843	8.70444e-06
EMBV3_01847	MBNL2	NULL	muscleblind-like 2 (Drosophila)	-1.73861	8.0186e-05
EMBV3_02091	NULL	NULL	Novel Transcribed Region; evidence: embryonic ESTs	-1.73949	4.43378e-07
EMBV3_26598	TRIM49	RNF18	tripartite motif-containing 49	-1.73958	0.000185495
EMBV3_20859	KIT	c-kit	v-kit Hardy-Zuckerman 4 feline sarcoma viral oncogene homolog	-1.74093	9.41389e-06
EMBV3_24131	NULL	NULL	Novel Transcribed Region; evidence: embryonic ESTs	-1.7416	1.23517e-06
EMBV3_27982	NULL	NULL	Novel Transcribed Region; evidence: embryonic ESTs	-1.74232	0.000772217
EMBV3_23203	NULL	NULL	Novel Transcribed Region; evidence: embryonic ESTs	-1.74235	1.49518e-05
EMBV3_02506	NULL	NULL	Novel Transcribed Region; evidence: embryonic ESTs	-1.74243	6.27752e-06
EMBV3_02702	NULL	NULL	Novel Transcribed Region; evidence: embryonic ESTs	-1.74306	9.05231e-05
EMBV3_14404	NULL	NULL	Novel Transcribed Region; evidence: embryonic ESTs	-1.74314	5.44658e-07
EMBV3_29434	TIMM13	MGC155191	translocase of inner mitochondrial membrane 13 homolog (yeast)	-1.74511	5.90298e-05
EMBV3_38784	LOC783832	NULL	similar to dynein light chain 1	-1.74816	1.71484e-06
EMBV3_31267	LOC510651	NULL	hypothetical LOC510651	-1.74901	1.14392e-05
EMBV3_02720	KAL1	NULL	Kallmann syndrome 1 sequence	-1.74946	4.59226e-05
EMBV3_22323	NULL	NULL	Novel Transcribed Region; evidence: embryonic ESTs	-1.7507	0.000359218
EMBV3_29599	NULL	NULL	Novel Transcribed Region; evidence: embryonic ESTs	-1.75133	0.00139987
EMBV3_06612	NULL	NULL	Novel Transcribed Region; evidence: embryonic ESTs	-1.75172	5.64641e-05
EMBV3_28117	LOC787272	NULL	similar to forkhead box I2	-1.75178	0.135797
EMBV3_31762	CRH	MGC159486	corticotropin releasing hormone	-1.75238	5.13742e-07
EMBV3_23592	NULL	NULL	Novel Transcribed Region; evidence: embryonic ESTs	-1.7535	9.62348e-07
EMBV3_19914	LOC616319	NULL	similar to SLC25A3 protein	-1.7543	2.82679e-06
EMBV3_18529	PPAT	MGC148403	phosphoribosyl pyrophosphate amidotransferase	-1.75537	5.28569e-06
EMBV3_14410	NULL	NULL	Novel Transcribed Region; evidence: embryonic ESTs	-1.7569	9.3221e-06
EMBV3_43374	NULL	NULL	Novel Transcribed Region; evidence: embryonic ESTs	-1.75829	2.74096e-06
EMBV3_18310	TPBG	NULL	trophoblast glycoprotein	-1.75882	3.3173e-05
EMBV3_11092	LOC100301024	NULL	similar to histone cluster 1, H2bd	-1.75913	5.34961e-06
EMBV3_08343	NULL	NULL	Novel Transcribed Region; evidence: embryonic ESTs	-1.75964	0.257866
EMBV3_07091	LOC100298021	NULL	similar to melanoma antigen family A, 8	-1.76032	4.92354e-06
EMBV3_08542	LOC616039	NULL	similar to Pancreatic trypsin inhibitor precursor (Basic protease inhibitor) (BPI) (BPTI) (Aprotinin)	-1.76174	0.00676089
EMBV3_25134	KCTD3	NULL	potassium channel tetramerisation domain containing 3	-1.76397	9.69564e-06
EMBV3_01298	RABEP1	NULL	rabaptin, RAB GTPase binding effector protein 1	-1.76488	2.04182e-06
EMBV3_39416	LOC511386	NULL	similar to nucleophosmin 1	-1.76563	2.53557e-06
EMBV3_17292	NULL	NULL	Novel Transcribed Region; evidence: embryonic ESTs	-1.76604	3.6944e-05
EMBV3_16868	LOC618550	NULL	similar to heme binding protein 1	-1.76635	0.000610092
EMBV3_05747	CNR2	NULL	cannabinoid receptor 2 (macrophage)	-1.76669	1.93069e-06
EMBV3_43123	NULL	NULL	Novel Transcribed Region; evidence: embryonic ESTs	-1.76687	4.19008e-05
EMBV3_39980	DNAJB13	MGC127935	DnaJ (Hsp40) related, subfamily B, member 13	-1.76754	0.199407
EMBV3_17884	LYZ1	LYSOZYME LYZ	lysozyme (renal amyloidosis)	-1.76794	0.00148914
EMBV3_31940	NULL	NULL	Novel Transcribed Region; evidence: embryonic ESTs	-1.76815	0.188694
EMBV3_40050	NULL	NULL	Novel Transcribed Region; evidence: embryonic ESTs	-1.76904	0.00763247
EMBV3_07140	BAT2L2	BAT2D1	HLA-B associated transcript 2-like 2	-1.76974	4.75713e-07
EMBV3_26279	TP53I3	MGC142694	tumor protein p53 inducible protein 3	-1.76975	1.25399e-06
EMBV3_22567	TSPAN6	MGC133784	tetraspanin 6	-1.77053	5.45843e-05
EMBV3_13952	ERH	MGC128307	enhancer of rudimentary homolog (Drosophila)	-1.7719	3.54929e-07
EMBV3_12393	NULL	NULL	Novel Transcribed Region; evidence: embryonic ESTs	-1.7722	9.02819e-06
EMBV3_04910	NULL	NULL	Novel Transcribed Region; evidence: embryonic ESTs	-1.77224	3.21144e-05
EMBV3_07987	PITPNB	MGC139835	phosphatidylinositol transfer protein, beta	-1.77234	1.37898e-05
EMBV3_24921	NULL	NULL	Novel Transcribed Region; evidence: embryonic ESTs	-1.77334	1.47548e-06
EMBV3_12514	NULL	NULL	Novel Transcribed Region; evidence: embryonic ESTs	-1.77427	1.27323e-06
EMBV3_38633	LOC100137875	NULL	similar to MGC127538 protein	-1.77529	7.07238e-06
EMBV3_20263	TRAF5	NULL	TNF receptor-associated factor 5	-1.7753	6.88252e-07
EMBV3_01771	SLC25A14	BMCP-1 MGC137654 UCP5	solute carrier family 25 (mitochondrial carrier, brain), member 14	-1.77542	5.07929e-06
EMBV3_20380	NULL	NULL	Novel Transcribed Region; evidence: embryonic ESTs	-1.77624	1.15999e-05
EMBV3_25302	RWDD1	MGC128296	RWD domain containing 1	-1.77686	4.09187e-07
EMBV3_30531	RAD21	MGC128995	RAD21 homolog (S. pombe)	-1.77844	0.000181492
EMBV3_05353	MGC157332	NULL	hypothetical protein LOC785165	-1.78059	1.98427e-05
EMBV3_28880	PAF1	MGC129094	Paf1, RNA polymerase II associated factor, homolog (S. cerevisiae)	-1.7826	7.9369e-08
EMBV3_01371	NULL	NULL	Novel Transcribed Region; evidence: embryonic ESTs	-1.78278	1.30554e-05
EMBV3_19771	NULL	NULL	Novel Transcribed Region; evidence: embryonic ESTs	-1.78305	9.15376e-06
EMBV3_27240	LOC617112	NULL	similar to interferon-tau	-1.78315	0.000464762
EMBV3_36807	NULL	NULL	Novel Transcribed Region; evidence: embryonic ESTs	-1.78396	0.00059089
EMBV3_40653	NULL	NULL	Novel Transcribed Region; evidence: embryonic ESTs	-1.78577	2.57507e-05
EMBV3_00084	NULL	NULL	Novel Transcribed Region; evidence: embryonic ESTs	-1.78688	4.71772e-05
EMBV3_03448	NULL	NULL	Novel Transcribed Region; evidence: embryonic ESTs	-1.78747	1.55245e-05
EMBV3_21727	NULL	NULL	Novel Transcribed Region; evidence: embryonic ESTs	-1.78794	1.64717e-05
EMBV3_05795	NULL	NULL	Novel Transcribed Region; evidence: embryonic ESTs	-1.79046	0.00098004
EMBV3_21235	BMP7	NULL	bone morphogenetic protein 7	-1.79048	1.06109e-05
EMBV3_22575	NULL	NULL	Novel Transcribed Region; evidence: embryonic ESTs	-1.7912	1.95252e-07
EMBV3_40142	GLUL	MGC128403	glutamate-ammonia ligase (glutamine synthetase)	-1.79208	2.60477e-05
EMBV3_15452	STMN1	MGC127518	stathmin 1	-1.79221	1.41557e-06
EMBV3_17864	TRIM38	MGC128967	tripartite motif-containing 38	-1.79418	0.000434413
EMBV3_04022	NULL	NULL	Novel Transcribed Region; evidence: embryonic ESTs	-1.7953	1.05819e-06
EMBV3_28049	PCDH8	NULL	protocadherin 8	-1.79568	0.000917237
EMBV3_25144	LOC100296226	NULL	similar to phorbol-12-myristate-13-acetate-induced protein 1	-1.79623	0.000490842
EMBV3_12427	NULL	NULL	Novel Transcribed Region; evidence: embryonic ESTs	-1.79677	4.45153e-05
EMBV3_10974	NULL	NULL	Novel Transcribed Region; evidence: embryonic ESTs	-1.79835	9.88388e-05
EMBV3_28901	NULL	NULL	Novel Transcribed Region; evidence: embryonic ESTs	-1.7989	1.78956e-05
EMBV3_12455	CASP6	MGC127633	caspase 6, apoptosis-related cysteine peptidase	-1.79938	1.07639e-06
EMBV3_37809	MRPL13	MGC127837	mitochondrial ribosomal protein L13	-1.80187	2.04742e-06
EMBV3_29947	MAEL	MGC134223	maelstrom homolog (Drosophila)	-1.80278	5.44993e-06
EMBV3_21198	LOC100337148	NULL	nuclear RNA export factor 3-like	-1.80324	0.00152433
EMBV3_33658	S100A14	NULL	S100 calcium binding protein A14	-1.80348	2.77228e-06
EMBV3_13468	NULL	NULL	Novel Transcribed Region; evidence: embryonic ESTs	-1.80439	0.000120039
EMBV3_14706	NULL	NULL	Novel Transcribed Region; evidence: embryonic ESTs	-1.80499	5.83715e-05
EMBV3_21071	LOC785500	NULL	similar to Uncharacterized protein C9orf144B	-1.80506	0.189369
EMBV3_02163	ISG12(A)	MGC133942	putative ISG12(a) protein	-1.80609	9.2117e-05
EMBV3_04070	CYP4A22	MGC159729	cytochrome P450, family 4, subfamily A, polypeptide 22	-1.80623	0.000590566
EMBV3_10236	NULL	NULL	Novel Transcribed Region; evidence: embryonic ESTs	-1.80626	3.33996e-05
EMBV3_29285	VAV3	NULL	vav 3 guanine nucleotide exchange factor	-1.80641	0.000465644
EMBV3_42015	NULL	NULL	Novel Transcribed Region; evidence: embryonic ESTs	-1.80663	0.000365528
EMBV3_02768	NULL	NULL	Novel Transcribed Region; evidence: embryonic ESTs	-1.80787	1.22568e-06
EMBV3_37935	NULL	NULL	Novel Transcribed Region; evidence: embryonic ESTs	-1.80806	1.56094e-05
EMBV3_32764	NEFL	MGC139791	neurofilament, light polypeptide	-1.80878	0.000130537
EMBV3_29545	SEPHS2	SPS2	selenophosphate synthetase 2	-1.80889	2.61111e-06
EMBV3_37408	NULL	NULL	Novel Transcribed Region; evidence: embryonic ESTs	-1.80982	3.80883e-05
EMBV3_31380	SHE	MGC149000	Src homology 2 domain containing E	-1.8108	6.16219e-06
EMBV3_05446	TRIM43	TRIM43B	tripartite motif-containing 43	-1.81099	0.00841477
EMBV3_07525	NULL	NULL	Novel Transcribed Region; evidence: embryonic ESTs	-1.8117	0.000179144
EMBV3_14997	NGFRAP1	BEX3	nerve growth factor receptor (TNFRSF16) associated protein 1	-1.81203	4.46003e-05
EMBV3_31019	NULL	NULL	Novel Transcribed Region; evidence: embryonic ESTs	-1.81243	2.87036e-07
EMBV3_28979	LOC100299503	NULL	similar to THO Complex (transcription factor/nuclear export) subunit family member (thoc-2)	-1.81363	5.47653e-06
EMBV3_21725	NULL	NULL	Novel Transcribed Region; evidence: embryonic ESTs	-1.81447	0.000112566
EMBV3_27730	CS	MGC137617	citrate synthase	-1.81469	6.77919e-05
EMBV3_38545	NULL	NULL	Novel Transcribed Region; evidence: embryonic ESTs	-1.81496	3.29069e-06
EMBV3_29620	NULL	NULL	Novel Transcribed Region; evidence: embryonic ESTs	-1.81648	3.39002e-05
EMBV3_27930	NULL	NULL	Novel Transcribed Region; evidence: embryonic ESTs	-1.81712	1.29654e-06
EMBV3_34796	SP5	NULL	Sp5 transcription factor	-1.81742	1.34883e-06
EMBV3_12255	NULL	NULL	Novel Transcribed Region; evidence: embryonic ESTs	-1.81771	9.71772e-05
EMBV3_22104	NULL	NULL	Novel Transcribed Region; evidence: embryonic ESTs	-1.81875	0.000303095
EMBV3_27821	LOC100139916	NULL	similar to interleukin 32	-1.81991	0.000132856
EMBV3_18895	NULL	NULL	Novel Transcribed Region; evidence: embryonic ESTs	-1.82021	6.73969e-06
EMBV3_12578	NULL	NULL	Novel Transcribed Region; evidence: embryonic ESTs	-1.82034	5.15042e-05
EMBV3_03324	RPS19	MGC133566	ribosomal protein S19	-1.82069	1.36088e-05
EMBV3_02517	NULL	NULL	Novel Transcribed Region; evidence: embryonic ESTs	-1.82185	4.05499e-05
EMBV3_15011	BEX5	MGC128456	brain expressed, X-linked 5	-1.8222	2.60343e-05
EMBV3_42724	NULL	NULL	Novel Transcribed Region; evidence: embryonic ESTs	-1.82252	2.06663e-05
EMBV3_16822	SLC38A5	MGC139490 SN2	solute carrier family 38, member 5	-1.82401	2.67235e-05
EMBV3_02377	SPARC	MGC128090	secreted protein, acidic, cysteine-rich (osteonectin)	-1.82495	2.93575e-07
EMBV3_20023	NULL	NULL	Novel Transcribed Region; evidence: embryonic ESTs	-1.82538	1.65361e-06
EMBV3_12195	NULL	NULL	Novel Transcribed Region; evidence: embryonic ESTs	-1.82603	0.00204877
EMBV3_09483	NULL	NULL	Novel Transcribed Region; evidence: embryonic ESTs	-1.82713	1.96891e-07
EMBV3_21464	MAOB	MGC139719	monoamine oxidase B	-1.82926	0.00119716
EMBV3_12916	UBE2B	MGC133582	ubiquitin-conjugating enzyme E2B (RAD6 homolog)	-1.82938	3.56032e-06
EMBV3_37261	ZSCAN4	NULL	zinc finger and SCAN domain containing 4	-1.83096	4.36909e-05
EMBV3_31718	NULL	NULL	Novel Transcribed Region; evidence: embryonic ESTs	-1.8322	2.54234e-05
EMBV3_07408	NULL	NULL	Novel Transcribed Region; evidence: embryonic ESTs	-1.83257	0.00123508
EMBV3_02032	SCD5	NULL	stearoyl-CoA desaturase 5	-1.83285	9.1186e-07
EMBV3_38931	BCAP31	NULL	B-cell receptor-associated protein 31	-1.83365	3.73327e-07
EMBV3_26654	SLA2	NULL	Src-like-adaptor 2	-1.83453	2.99961e-07
EMBV3_05132	LOC513767	MGC157333	phosphatidylcholine transfer protein-like	-1.83465	0.000317588
EMBV3_32326	MTFR1	MGC127123	mitochondrial fission regulator 1	-1.8349	6.59434e-07
EMBV3_22503	KPNA6	NULL	karyopherin alpha 6 (importin alpha 7)	-1.835	9.7172e-06
EMBV3_35689	LYPD1	MGC137590	LY6/PLAUR domain containing 1	-1.83522	2.30723e-05
EMBV3_14159	NULL	NULL	Novel Transcribed Region; evidence: embryonic ESTs	-1.83578	1.02836e-05
EMBV3_20974	FAM122B	NULL	family with sequence similarity 122B	-1.83835	3.8932e-05
EMBV3_13444	LOC100297644	NULL	hypothetical protein LOC100297644	-1.83891	0.000294658
EMBV3_10379	NULL	NULL	Novel Transcribed Region; evidence: embryonic ESTs	-1.8391	2.18595e-05
EMBV3_04721	SAT1	MGC127572 SAT	spermidine/spermine N1-acetyltransferase 1	-1.84093	0.000611437
EMBV3_08733	NULL	NULL	Novel Transcribed Region; evidence: embryonic ESTs	-1.8411	5.352e-08
EMBV3_02957	LOC100296684	NULL	similar to DNA directed RNA polymerase II polypeptide K	-1.84201	8.95532e-06
EMBV3_01230	GLIPR1	MGC127501	GLI pathogenesis-related 1	-1.84276	3.93347e-06
EMBV3_11540	LOC784451	NULL	similar to C-type lectin domain family 2, member h	-1.84379	7.91541e-07
EMBV3_01990	NULL	NULL	Novel Transcribed Region; evidence: embryonic ESTs	-1.84412	5.76897e-05
EMBV3_21795	NOTCH2	NULL	Notch homolog 2 (Drosophila)	-1.84422	4.80673e-06
EMBV3_38832	COMMD1	MGC137453	copper metabolism (Murr1) domain containing 1	-1.84469	9.2842e-08
EMBV3_42221	NULL	NULL	Novel Transcribed Region; evidence: embryonic ESTs	-1.84658	2.92053e-07
EMBV3_30727	SERINC3	MGC139788	serine incorporator 3	-1.84796	2.36181e-05
EMBV3_32288	NULL	NULL	Novel Transcribed Region; evidence: embryonic ESTs	-1.84881	1.44709e-06
EMBV3_05073	NULL	NULL	Novel Transcribed Region; evidence: embryonic ESTs	-1.8489	2.1136e-05
EMBV3_34552	KLK7	MGC151859	kallikrein-related peptidase 7	-1.85052	0.00104786
EMBV3_03734	CLSTN3	MGC140714	calsyntenin 3	-1.85122	4.52111e-05
EMBV3_07747	NULL	NULL	Novel Transcribed Region; evidence: embryonic ESTs	-1.85141	9.23513e-07
EMBV3_07120	NULL	NULL	Novel Transcribed Region; evidence: embryonic ESTs	-1.85386	2.64989e-05
EMBV3_13680	ZNRD1	MGC140339	zinc ribbon domain containing 1	-1.85684	1.18281e-06
EMBV3_01098	MAPK1IP1L	C14orf32 MGC140801	mitogen-activated protein kinase 1 interacting protein 1-like	-1.85939	6.49996e-06
EMBV3_35738	DUSP26	MGC139846	dual specificity phosphatase 26 (putative)	-1.85983	9.25483e-07
EMBV3_28739	TSPAN1	MGC127265	tetraspanin 1	-1.86248	5.94808e-07
EMBV3_22644	NULL	NULL	Novel Transcribed Region; evidence: embryonic ESTs	-1.86293	9.38831e-07
EMBV3_42519	LOC781381	NULL	similar to nascent-polypeptide-associated complex alpha polypeptide	-1.86379	2.4288e-07
EMBV3_33032	HMGB3	MGC133786	high-mobility group box 3	-1.86694	1.71373e-07
EMBV3_07250	NULL	NULL	Novel Transcribed Region; evidence: embryonic ESTs	-1.867	3.8325e-05
EMBV3_35745	NULL	NULL	Novel Transcribed Region; evidence: embryonic ESTs	-1.86719	6.07681e-08
EMBV3_17201	HBA	HBA2 MGC128174 alpha_globin	hemoglobin, alpha 2	-1.86831	1.59016e-06
EMBV3_15694	NULL	NULL	Novel Transcribed Region; evidence: embryonic ESTs	-1.8703	5.41533e-06
EMBV3_04510	NULL	NULL	Novel Transcribed Region; evidence: embryonic ESTs	-1.87457	3.71717e-06
EMBV3_35502	MLLT11	MGC140745	myeloid/lymphoid or mixed-lineage leukemia (trithorax homolog, Drosophila); translocated to, 11	-1.87632	2.28174e-05
EMBV3_09468	NULL	NULL	Novel Transcribed Region; evidence: embryonic ESTs	-1.87661	2.56917e-07
EMBV3_15729	NULL	NULL	Novel Transcribed Region; evidence: embryonic ESTs	-1.87824	9.33482e-07
EMBV3_13355	NULL	NULL	Novel Transcribed Region; evidence: embryonic ESTs	-1.88107	0.000119222
EMBV3_30038	LOC100270756	OCC-1	hypothetical protein LOC100270756	-1.88894	2.41932e-07
EMBV3_30069	NULL	NULL	Novel Transcribed Region; evidence: embryonic ESTs	-1.88957	6.24403e-08
EMBV3_16619	MAGEH1	NULL	melanoma antigen family H, 1	-1.89287	0.000612274
EMBV3_30692	TBCA	MGC133522	tubulin folding cofactor A	-1.89309	1.26821e-07
EMBV3_02579	PPP1CB	MGC129042	protein phosphatase 1, catalytic subunit, beta isoform	-1.89478	3.24976e-06
EMBV3_15579	NULL	NULL	Novel Transcribed Region; evidence: embryonic ESTs	-1.89545	1.68619e-07
EMBV3_05400	NULL	NULL	Novel Transcribed Region; evidence: embryonic ESTs	-1.89549	0.0004843
EMBV3_28720	NULL	NULL	Novel Transcribed Region; evidence: embryonic ESTs	-1.89759	7.69911e-08
EMBV3_25323	SESTD1	NULL	SEC14 and spectrin domains 1	-1.8997	9.71765e-07
EMBV3_28769	NULL	NULL	Novel Transcribed Region; evidence: embryonic ESTs	-1.90138	4.08455e-07
EMBV3_31454	NULL	NULL	Novel Transcribed Region; evidence: embryonic ESTs	-1.90265	4.52586e-06
EMBV3_18149	NULL	NULL	Novel Transcribed Region; evidence: embryonic ESTs	-1.90328	4.27502e-06
EMBV3_17576	TRA2B	MGC128162 SFRS10	transformer 2 beta homolog (Drosophila)	-1.90405	0.000160655
EMBV3_04912	CRYGA	NULL	crystallin, gamma A	-1.90766	3.48325e-08
EMBV3_33982	NULL	NULL	Novel Transcribed Region; evidence: embryonic ESTs	-1.91044	5.16537e-05
EMBV3_21561	NULL	NULL	Novel Transcribed Region; evidence: embryonic ESTs	-1.91198	7.37554e-07
EMBV3_42354	SLC39A8	NULL	solute carrier family 39 (zinc transporter), member 8	-1.91618	2.52335e-08
EMBV3_35066	NULL	NULL	Novel Transcribed Region; evidence: embryonic ESTs	-1.91654	7.04521e-08
EMBV3_27556	CKB	NULL	creatine kinase, brain	-1.91699	5.15346e-06
EMBV3_17062	PSMC4	MGC127979	proteasome (prosome, macropain) 26S subunit, ATPase, 4	-1.9182	2.14846e-05
EMBV3_15330	LOC100270684	NULL	hypothetical protein LOC100270684	-1.91857	0.00449429
EMBV3_06596	NULL	NULL	Novel Transcribed Region; evidence: embryonic ESTs	-1.91958	5.25036e-06
EMBV3_26653	NULL	NULL	Novel Transcribed Region; evidence: embryonic ESTs	-1.92091	2.20692e-05
EMBV3_31951	LOC100295969	NULL	similar to L-lactate dehydrogenase B	-1.92156	2.28836e-06
EMBV3_20466	TBC1D4	NULL	TBC1 domain family, member 4	-1.9227	2.84079e-08
EMBV3_20318	LOC616942	NULL	MHC class I heavy chain	-1.92376	0.00156206
EMBV3_42584	NULL	NULL	Novel Transcribed Region; evidence: embryonic ESTs	-1.92612	0.000337464
EMBV3_30354	SRXN1	NULL	sulfiredoxin 1 homolog (S. cerevisiae)	-1.929	1.9979e-06
EMBV3_14627	NULL	NULL	Novel Transcribed Region; evidence: embryonic ESTs	-1.93025	6.75416e-05
EMBV3_30933	SH3GL2	MGC140546	SH3-domain GRB2-like 2	-1.9327	7.11442e-07
EMBV3_10040	NULL	NULL	Novel Transcribed Region; evidence: embryonic ESTs	-1.93281	0.000187457
EMBV3_25242	CASP8	NULL	caspase 8, apoptosis-related cysteine peptidase	-1.93317	0.000122481
EMBV3_38642	ZNF568	ZNF793	zinc finger protein 568	-1.934	0.000548439
EMBV3_00062	SHCBP1	NULL	SHC SH2-domain binding protein 1	-1.93704	6.18175e-07
EMBV3_14574	NULL	NULL	Novel Transcribed Region; evidence: embryonic ESTs	-1.94077	1.40153e-06
EMBV3_26934	LOC539009	NULL	similar to Ras-related GTP binding A	-1.94079	3.73266e-06
EMBV3_30656	CRBN	MGC142805	cereblon	-1.94148	3.27239e-08
EMBV3_02762	BHMT	MGC137173	betaine-homocysteine methyltransferase	-1.94375	0.000575745
EMBV3_12064	SPINT2	MGC129087	serine peptidase inhibitor, Kunitz type, 2	-1.94582	1.60286e-05
EMBV3_43073	LOC787574	NULL	similar to olfactory receptor, family 7, subfamily A, member 17	-1.95071	1.86218e-06
EMBV3_02696	COL21A1	MGC155235	collagen, type XXI, alpha 1	-1.95345	7.04372e-05
EMBV3_33501	IER3IP1	MGC139103	immediate early response 3 interacting protein 1	-1.95527	1.92826e-06
EMBV3_38592	MAP1A	NULL	microtubule-associated protein 1A	-1.95903	1.87935e-06
EMBV3_35243	LOC613990	NULL	similar to DTMT	-1.96157	8.73456e-07
EMBV3_23415	NULL	NULL	Novel Transcribed Region; evidence: embryonic ESTs	-1.96198	7.94726e-05
EMBV3_15760	LOC617571	NULL	similar to olfactory receptor Olfr17	-1.96206	4.09257e-07
EMBV3_18090	GIMAP4	MGC140410	GTPase, IMAP family member 4	-1.96273	8.37221e-06
EMBV3_15663	NULL	NULL	Novel Transcribed Region; evidence: embryonic ESTs	-1.96439	6.67857e-05
EMBV3_11410	INA	MGC142838	internexin neuronal intermediate filament protein, alpha	-1.96584	3.99424e-06
EMBV3_05935	LOC100296035	NULL	similar to defensin, beta 103A	-1.96737	5.15045e-05
EMBV3_06517	NULL	NULL	Novel Transcribed Region; evidence: embryonic ESTs	-1.96744	6.50251e-07
EMBV3_32844	NULL	NULL	Novel Transcribed Region; evidence: embryonic ESTs	-1.96997	2.01387e-07
EMBV3_16762	NULL	NULL	Novel Transcribed Region; evidence: embryonic ESTs	-1.97007	4.03036e-05
EMBV3_24089	NULL	NULL	Novel Transcribed Region; evidence: embryonic ESTs	-1.97084	1.41974e-06
EMBV3_41152	NULL	NULL	Novel Transcribed Region; evidence: embryonic ESTs	-1.971	4.04436e-05
EMBV3_22670	LOC100336455	NULL	H2B histone family, member W, testis-specific-like	-1.97121	7.11341e-06
EMBV3_34653	NULL	NULL	Novel Transcribed Region; evidence: embryonic ESTs	-1.97363	1.11119e-05
EMBV3_30544	NULL	NULL	Novel Transcribed Region; evidence: embryonic ESTs	-1.97509	1.55348e-05
EMBV3_12120	CCDC160	NULL	coiled-coil domain containing 160	-1.97571	0.000737756
EMBV3_01778	NULL	NULL	Novel Transcribed Region; evidence: embryonic ESTs	-1.97679	4.76264e-07
EMBV3_08113	CXCL14	MGC127163	chemokine (C-X-C motif) ligand 14	-1.97982	1.5056e-05
EMBV3_27622	NULL	NULL	Novel Transcribed Region; evidence: embryonic ESTs	-1.981	3.75878e-06
EMBV3_12806	LOC618112	NULL	similar to olfactory receptor Olr1466	-1.98201	3.15894e-06
EMBV3_27229	NUMBL	MGC142865	numb homolog (Drosophila)-like	-1.98207	0.000472149
EMBV3_17071	NULL	NULL	Novel Transcribed Region; evidence: embryonic ESTs	-1.98217	1.03715e-06
EMBV3_21178	NULL	NULL	Novel Transcribed Region; evidence: embryonic ESTs	-1.98399	0.000577584
EMBV3_32173	BCAP31	NULL	B-cell receptor-associated protein 31	-1.98412	3.06047e-08
EMBV3_27526	LARP6	MGC166388	La ribonucleoprotein domain family, member 6	-1.9849	1.02316e-06
EMBV3_01442	NULL	NULL	Novel Transcribed Region; evidence: embryonic ESTs	-1.98619	1.67649e-08
EMBV3_13821	LOC100140827	NULL	similar to thymosin, beta 4	-1.98668	4.94904e-06
EMBV3_06950	ROCK2	NULL	Rho-associated, coiled-coil containing protein kinase 2	-1.98865	8.5733e-06
EMBV3_38580	NULL	NULL	Novel Transcribed Region; evidence: embryonic ESTs	-1.98961	1.26063e-05
EMBV3_42811	ERP29	MGC140608	endoplasmic reticulum protein 29	-1.98974	1.99932e-06
EMBV3_39702	SOD1	NULL	superoxide dismutase 1, soluble	-1.99074	1.00577e-07
EMBV3_20292	NULL	NULL	Novel Transcribed Region; evidence: embryonic ESTs	-1.99202	2.58816e-06
EMBV3_17818	NULL	NULL	Novel Transcribed Region; evidence: embryonic ESTs	-1.99241	1.03889e-06
EMBV3_24869	SLITRK2	NULL	SLIT and NTRK-like family, member 2	-1.99412	3.07337e-05
EMBV3_09532	ZNF323	MGC138002	zinc finger protein 323	-1.99438	1.39664e-08
EMBV3_10792	NULL	NULL	Novel Transcribed Region; evidence: embryonic ESTs	-1.99609	1.31453e-05
EMBV3_09067	NULL	NULL	Novel Transcribed Region; evidence: embryonic ESTs	-1.99678	1.08682e-06
EMBV3_14360	LOC100336733	NULL	hypothetical protein LOC100336733	-1.99691	1.3029e-05
EMBV3_03892	NULL	NULL	Novel Transcribed Region; evidence: embryonic ESTs	-2.00528	0.000517043
EMBV3_11718	NULL	NULL	Novel Transcribed Region; evidence: embryonic ESTs	-2.00553	8.24316e-08
EMBV3_22233	S100B	MGC128275	S100 calcium binding protein B	-2.00597	1.95772e-07
EMBV3_05626	TOMM7	MGC136996	translocase of outer mitochondrial membrane 7 homolog (yeast)	-2.00916	9.68102e-07
EMBV3_36647	LOC100139405	NULL	similar to armadillo repeat containing, X-linked 4	-2.01384	1.52156e-06
EMBV3_07631	NULL	NULL	Novel Transcribed Region; evidence: embryonic ESTs	-2.01417	4.45074e-05
EMBV3_27122	PLCL2	NULL	phospholipase C-like 2	-2.0143	1.91595e-05
EMBV3_11174	LOC786573	NULL	similar to olfactory receptor Olfr367	-2.01581	6.23712e-07
EMBV3_00247	SFRS1	MGC139904	splicing factor, arginine/serine-rich 1	-2.01782	2.14972e-07
EMBV3_21675	NULL	NULL	Novel Transcribed Region; evidence: embryonic ESTs	-2.01885	7.58774e-07
EMBV3_00376	NULL	NULL	Novel Transcribed Region; evidence: embryonic ESTs	-2.01937	4.764e-05
EMBV3_42370	LOC783343	NULL	similar to ULBP27	-2.02249	2.15321e-06
EMBV3_05723	NULL	NULL	Novel Transcribed Region; evidence: embryonic ESTs	-2.02491	1.53881e-06
EMBV3_21773	LOC100297468	NULL	similar to CD24 antigen	-2.0301	6.32687e-06
EMBV3_27055	NULL	NULL	Novel Transcribed Region; evidence: embryonic ESTs	-2.03914	1.39969e-05
EMBV3_13806	NULL	NULL	Novel Transcribed Region; evidence: embryonic ESTs	-2.0458	7.40407e-07
EMBV3_35957	EHD3	MGC139254	EH-domain containing 3	-2.05027	0.000144353
EMBV3_04434	NULL	NULL	Novel Transcribed Region; evidence: embryonic ESTs	-2.0503	1.06147e-05
EMBV3_08289	NULL	NULL	Novel Transcribed Region; evidence: embryonic ESTs	-2.05453	2.60227e-06
EMBV3_28688	NULL	NULL	Novel Transcribed Region; evidence: embryonic ESTs	-2.05474	1.04733e-06
EMBV3_35352	NULL	NULL	Novel Transcribed Region; evidence: embryonic ESTs	-2.05481	3.24288e-05
EMBV3_03630	LOC100337477	NULL	histone cluster 1, H2bk-like	-2.05573	5.67711e-06
EMBV3_06787	NULL	NULL	Novel Transcribed Region; evidence: embryonic ESTs	-2.05856	1.52993e-07
EMBV3_30017	NULL	NULL	Novel Transcribed Region; evidence: embryonic ESTs	-2.06037	2.0901e-06
EMBV3_34659	NULL	NULL	Novel Transcribed Region; evidence: embryonic ESTs	-2.06257	0.000147415
EMBV3_28593	LOC522573	NULL	hypothetical LOC522573	-2.0639	7.41517e-07
EMBV3_22306	NULL	NULL	Novel Transcribed Region; evidence: embryonic ESTs	-2.06945	3.19699e-07
EMBV3_22266	C14H8orf47	C8orf47	chromosome 8 open reading frame 47 ortholog	-2.06965	4.03542e-07
EMBV3_14155	LOC100300877	NULL	similar to X antigen family, member 5	-2.07079	0.000190605
EMBV3_08861	TRAF3IP2	C6ORF4 MGC134034	TRAF3 interacting protein 2	-2.07179	5.58925e-06
EMBV3_31336	LOC100337058	NULL	zinc finger with KRAB and SCAN domains 4-like	-2.07655	1.49474e-05
EMBV3_18250	NULL	NULL	Novel Transcribed Region; evidence: embryonic ESTs	-2.07678	4.7651e-06
EMBV3_37878	NULL	NULL	Novel Transcribed Region; evidence: embryonic ESTs	-2.07792	9.80931e-08
EMBV3_00447	NULL	NULL	Novel Transcribed Region; evidence: embryonic ESTs	-2.07793	3.83862e-08
EMBV3_01633	TCHH	NULL	trichohyalin	-2.07815	2.39399e-06
EMBV3_34808	LOC100337143	NULL	melanoma antigen family B, 4-like	-2.08094	2.04983e-05
EMBV3_19141	MRGPRX2	NULL	MAS-related GPR, member X2	-2.08359	4.59788e-06
EMBV3_42852	NULL	NULL	Novel Transcribed Region; evidence: embryonic ESTs	-2.0836	0.000200147
EMBV3_33228	LOC514680	NULL	similar to mCG7611	-2.08805	8.62393e-09
EMBV3_08012	NULL	NULL	Novel Transcribed Region; evidence: embryonic ESTs	-2.08953	1.22394e-07
EMBV3_11497	LOC100297492	NULL	similar to double homeobox, 1	-2.09166	0.0023609
EMBV3_01743	TM4SF1	MGC139884	transmembrane 4 L six family member 1	-2.09269	0.000670863
EMBV3_43135	LOC785745	NULL	similar to TMSL2 protein	-2.09437	2.5814e-06
EMBV3_11684	NULL	NULL	Novel Transcribed Region; evidence: embryonic ESTs	-2.09513	1.90746e-07
EMBV3_24456	NRIP3	MGC148622	nuclear receptor interacting protein 3	-2.09957	3.23301e-06
EMBV3_43167	NULL	NULL	Novel Transcribed Region; evidence: embryonic ESTs	-2.10116	4.16541e-05
EMBV3_35211	NULL	NULL	Novel Transcribed Region; evidence: embryonic ESTs	-2.10778	4.46872e-08
EMBV3_10327	NULL	NULL	Novel Transcribed Region; evidence: embryonic ESTs	-2.10932	2.06455e-07
EMBV3_23990	LOC505800	NULL	similar to Interleukin-32 precursor (IL-32) (Natural killer cells protein 4) (Tumor necrosis factor alpha-inducing factor)	-2.11382	6.46286e-05
EMBV3_27767	NULL	NULL	Novel Transcribed Region; evidence: embryonic ESTs	-2.11385	7.22608e-06
EMBV3_01692	XPO1	NULL	exportin 1 (CRM1 homolog, yeast)	-2.11654	4.00883e-06
EMBV3_01624	UBD	NULL	ubiquitin D	-2.12095	1.61903e-06
EMBV3_41455	LOC100295767	NULL	hypothetical protein LOC100295767	-2.12222	8.05662e-08
EMBV3_01674	NULL	NULL	Novel Transcribed Region; evidence: embryonic ESTs	-2.12255	1.47479e-06
EMBV3_03183	LOC100300759	NULL	hypothetical protein LOC100300759	-2.12261	2.4224e-05
EMBV3_42496	SERBP1	MGC128417	SERPINE1 mRNA binding protein 1	-2.12745	4.01218e-06
EMBV3_23662	NULL	NULL	Novel Transcribed Region; evidence: embryonic ESTs	-2.13276	7.3635e-07
EMBV3_32265	LOC100138290	NULL	similar to thymosin, beta 4	-2.13624	5.3025e-06
EMBV3_12687	NULL	NULL	Novel Transcribed Region; evidence: embryonic ESTs	-2.13861	2.31847e-08
EMBV3_03231	TRPM6	NULL	transient receptor potential cation channel, subfamily M, member 6	-2.13952	1.34336e-08
EMBV3_01217	FSTL1	MGC137830	follistatin-like 1	-2.14086	4.43603e-06
EMBV3_03347	NULL	NULL	Novel Transcribed Region; evidence: embryonic ESTs	-2.15197	0.000219936
EMBV3_14614	REPS2	NULL	RALBP1 associated Eps domain containing 2	-2.15838	1.11081e-06
EMBV3_18221	NULL	NULL	Novel Transcribed Region; evidence: embryonic ESTs	-2.15941	4.07503e-07
EMBV3_11244	LOC616431	NULL	similar to H2B histone family, member W, testis-specific	-2.15979	3.68831e-07
EMBV3_07472	NXF3	NULL	nuclear RNA export factor 3	-2.16289	0.00111955
EMBV3_37916	NULL	NULL	Novel Transcribed Region; evidence: embryonic ESTs	-2.16351	1.23574e-07
EMBV3_21965	S100A14	NULL	S100 calcium binding protein A14	-2.16381	2.43635e-06
EMBV3_00343	LOC100126054	MGC157041	spindlin-like	-2.16442	4.49416e-05
EMBV3_16078	GINS1	MGC152152	GINS complex subunit 1 (Psf1 homolog)	-2.16443	1.17669e-08
EMBV3_24835	NULL	NULL	Novel Transcribed Region; evidence: embryonic ESTs	-2.16535	5.41795e-08
EMBV3_28889	JAKMIP2	MGC140555	janus kinase and microtubule interacting protein 2	-2.16867	1.52303e-07
EMBV3_37651	NULL	NULL	Novel Transcribed Region; evidence: embryonic ESTs	-2.16979	0.00011727
EMBV3_08151	NULL	NULL	Novel Transcribed Region; evidence: embryonic ESTs	-2.17011	8.79878e-09
EMBV3_36170	LOC616319	NULL	similar to SLC25A3 protein	-2.17771	1.74674e-07
EMBV3_27312	IL27RA	MGC148948	interleukin 27 receptor, alpha	-2.17797	8.43252e-06
EMBV3_23518	NULL	NULL	Novel Transcribed Region; evidence: embryonic ESTs	-2.18001	1.82153e-05
EMBV3_19918	EMILIN2	NULL	elastin microfibril interfacer 2	-2.18512	4.83631e-05
EMBV3_08270	ALDH1A1	ALDH1 MGC128391	aldehyde dehydrogenase 1 family, member A1	-2.18855	8.00442e-06
EMBV3_13939	SDS	MGC139659	serine dehydratase	-2.19039	2.9583e-07
EMBV3_20024	NULL	NULL	Novel Transcribed Region; evidence: embryonic ESTs	-2.19347	2.74805e-07
EMBV3_06251	STON1-GTF2A1L	ALF MGC127834	STON1-GTF2A1L readthrough	-2.19981	7.86436e-06
EMBV3_33542	GPSM1	NULL	G-protein signaling modulator 1 (AGS3-like, C. elegans)	-2.20017	0.000112292
EMBV3_15659	GSTO1	NULL	glutathione S-transferase omega 1	-2.20068	3.36349e-06
EMBV3_30808	TM4SF1	MGC139884	transmembrane 4 L six family member 1	-2.20108	0.000250814
EMBV3_04509	NULL	NULL	Novel Transcribed Region; evidence: embryonic ESTs	-2.20188	0.00149598
EMBV3_09969	NULL	NULL	Novel Transcribed Region; evidence: embryonic ESTs	-2.20658	8.77942e-07
EMBV3_36124	APLP2	NULL	amyloid beta (A4) precursor-like protein 2	-2.20857	2.99216e-07
EMBV3_30242	NULL	NULL	Novel Transcribed Region; evidence: embryonic ESTs	-2.20959	1.71105e-07
EMBV3_05009	LOC100297779	NULL	similar to X antigen family, member 5	-2.2099	5.27674e-05
EMBV3_01186	NULL	NULL	Novel Transcribed Region; evidence: embryonic ESTs	-2.21564	7.72424e-06
EMBV3_09809	LOC786285	NULL	similar to nucleosome assembly protein 1-like 1	-2.21615	0.000837675
EMBV3_32456	NULL	NULL	Novel Transcribed Region; evidence: embryonic ESTs	-2.21736	0.00118229
EMBV3_37227	LOC613370	NULL	similar to high-mobility group box 3	-2.21756	7.59571e-07
EMBV3_04227	STON1-GTF2A1L	ALF MGC127834	STON1-GTF2A1L readthrough	-2.2182	6.28394e-06
EMBV3_07903	UPK1A	NULL	uroplakin 1A	-2.22406	5.64887e-09
EMBV3_26105	NULL	NULL	Novel Transcribed Region; evidence: embryonic ESTs	-2.22542	3.00483e-07
EMBV3_36051	NULL	NULL	Novel Transcribed Region; evidence: embryonic ESTs	-2.22694	2.85072e-09
EMBV3_28805	LOC520085	NULL	similar to melanoma antigen	-2.2273	1.04602e-08
EMBV3_18649	MGC152340	NULL	hypothetical protein LOC785476	-2.22803	0.000102587
EMBV3_17415	LOC100335214	NULL	heme-binding protein 1-like	-2.22894	0.000108946
EMBV3_41722	NULL	NULL	Novel Transcribed Region; evidence: embryonic ESTs	-2.22937	4.24765e-07
EMBV3_40632	LOC613416	NULL	similar to heme binding protein 1	-2.23692	3.98491e-05
EMBV3_40536	NELL2	MGC166235	NEL-like 2 (chicken)	-2.23962	6.18092e-08
EMBV3_08413	TKTL2	MGC133952	transketolase-like 2	-2.24136	7.51934e-07
EMBV3_41584	LOC781112	NULL	similar to P antigen family, member 3 (prostate associated)	-2.24439	8.9277e-05
EMBV3_20616	LOC100297716	NULL	similar to thymosin, beta 4	-2.24987	1.15918e-07
EMBV3_23209	LOC510625	NULL	similar to olfactory receptor, family 7, subfamily A, member 17	-2.25105	1.71408e-05
EMBV3_28547	PABPC4	MGC139030	poly(A) binding protein, cytoplasmic 4 (inducible form)	-2.25407	1.71197e-08
EMBV3_36314	LOC615291	NULL	similar to ferritin L subunit	-2.2543	4.13194e-06
EMBV3_41750	LOC100297941	NULL	similar to X antigen family, member 5	-2.25571	7.20677e-05
EMBV3_36855	LOC100296978	NULL	similar to thymosin, beta 4	-2.25904	3.7724e-08
EMBV3_31285	NULL	NULL	Novel Transcribed Region; evidence: embryonic ESTs	-2.25941	3.50788e-08
EMBV3_13598	THY1	MGC128895	Thy-1 cell surface antigen	-2.25992	2.09441e-06
EMBV3_01335	NUDT11	NULL	nudix (nucleoside diphosphate linked moiety X)-type motif 11	-2.26459	2.01914e-05
EMBV3_07601	LOC100297099	NULL	similar to X antigen family, member 5	-2.26721	6.68193e-05
EMBV3_41096	RAB39B	MGC139619	RAB39B, member RAS oncogene family	-2.26761	9.42114e-05
EMBV3_08985	NULL	NULL	Novel Transcribed Region; evidence: embryonic ESTs	-2.28429	1.33393e-06
EMBV3_08029	UCHL1	MGC133697	ubiquitin carboxyl-terminal esterase L1 (ubiquitin thiolesterase)	-2.28701	1.05387e-05
EMBV3_20735	NULL	NULL	Novel Transcribed Region; evidence: embryonic ESTs	-2.28731	1.21448e-07
EMBV3_12106	NULL	NULL	Novel Transcribed Region; evidence: embryonic ESTs	-2.28774	6.09687e-07
EMBV3_09257	BEX4	MGC140151	brain expressed, X-linked 4	-2.29486	7.12471e-06
EMBV3_06590	ABCB7	NULL	ATP-binding cassette, sub-family B (MDR/TAP), member 7	-2.30307	2.13814e-09
EMBV3_26113	NULL	NULL	Novel Transcribed Region; evidence: embryonic ESTs	-2.30758	0.0011079
EMBV3_07118	NULL	NULL	Novel Transcribed Region; evidence: embryonic ESTs	-2.30809	2.52063e-07
EMBV3_37372	NULL	NULL	Novel Transcribed Region; evidence: embryonic ESTs	-2.3112	6.37833e-07
EMBV3_29733	CNN1	MGC137768	calponin 1, basic, smooth muscle	-2.31362	0.00035803
EMBV3_36359	NULL	NULL	Novel Transcribed Region; evidence: embryonic ESTs	-2.31407	3.78842e-07
EMBV3_04773	LOC520057	NULL	similar to type 1 protein phosphatase inhibitor	-2.32495	0.000746273
EMBV3_32904	LOC524601	NULL	similar to Spindlin family, member 2	-2.32837	7.34456e-06
EMBV3_29113	NULL	NULL	Novel Transcribed Region; evidence: embryonic ESTs	-2.32998	4.65961e-05
EMBV3_23503	NULL	NULL	Novel Transcribed Region; evidence: embryonic ESTs	-2.34369	9.69502e-06
EMBV3_04675	NULL	NULL	Novel Transcribed Region; evidence: embryonic ESTs	-2.34383	7.93723e-08
EMBV3_27101	LOC100337180	NULL	eukaryotic translation elongation factor 1 alpha 1-like	-2.35772	8.12606e-07
EMBV3_18354	LOC781152	NULL	similar to P antigen family, member 3 (prostate associated)	-2.36053	2.09079e-05
EMBV3_07163	LOC785455	NULL	similar to thymosin, beta 4	-2.36567	8.26475e-08
EMBV3_39120	NULL	NULL	Novel Transcribed Region; evidence: embryonic ESTs	-2.36649	1.27062e-07
EMBV3_16510	ATP5G3	MGC128252	ATP synthase, H+ transporting, mitochondrial F0 complex, subunit C3 (subunit 9)	-2.36693	1.8175e-07
EMBV3_31294	CADPS	NULL	Ca++-dependent secretion activator	-2.3675	9.32051e-06
EMBV3_28911	LOC781841	NULL	hypothetical LOC781841	-2.36977	5.58296e-06
EMBV3_32616	BEX2	BEX1 MGC133543	brain expressed X-linked 2	-2.37135	2.00403e-06
EMBV3_09634	NULL	NULL	Novel Transcribed Region; evidence: embryonic ESTs	-2.38093	1.25828e-07
EMBV3_06488	TFF3	MGC127202	trefoil factor 3 (intestinal)	-2.38661	1.76847e-05
EMBV3_18514	CCNB1IP1	MGC134598	cyclin B1 interacting protein 1	-2.38937	1.35489e-06
EMBV3_03249	PLET1	C15H11ORF34	placenta-expressed transcript 1 protein	-2.39043	4.22328e-06
EMBV3_24337	NULL	NULL	Novel Transcribed Region; evidence: embryonic ESTs	-2.39049	1.82121e-06
EMBV3_04015	LOC784785	NULL	similar to Zinc finger protein 473 (Zinc finger protein 100 homolog) (Zfp-100)	-2.39183	2.06103e-08
EMBV3_00122	NULL	NULL	Novel Transcribed Region; evidence: embryonic ESTs	-2.39208	0.0722774
EMBV3_35457	NULL	NULL	Novel Transcribed Region; evidence: embryonic ESTs	-2.39371	4.84901e-05
EMBV3_31298	NULL	NULL	Novel Transcribed Region; evidence: embryonic ESTs	-2.39692	8.74157e-08
EMBV3_41070	NULL	NULL	Novel Transcribed Region; evidence: embryonic ESTs	-2.39971	1.92219e-07
EMBV3_03059	NULL	NULL	Novel Transcribed Region; evidence: embryonic ESTs	-2.40171	1.14862e-09
EMBV3_30249	LOC100270756	OCC-1	hypothetical protein LOC100270756	-2.4018	9.25848e-09
EMBV3_38527	LPO	NULL	lactoperoxidase	-2.42156	1.99038e-08
EMBV3_34036	LOC787709	NULL	similar to P antigen family, member 3 (prostate associated)	-2.42261	2.38778e-06
EMBV3_31781	NULL	NULL	Novel Transcribed Region; evidence: embryonic ESTs	-2.42288	4.65242e-07
EMBV3_35377	NULL	NULL	Novel Transcribed Region; evidence: embryonic ESTs	-2.42915	8.76459e-08
EMBV3_33693	NULL	NULL	Novel Transcribed Region; evidence: embryonic ESTs	-2.43129	1.11144e-08
EMBV3_05540	LOC784642	NULL	similar to ferritin L subunit	-2.43215	1.59628e-07
EMBV3_27371	LOC100137875	NULL	similar to MGC127538 protein	-2.4386	3.3995e-07
EMBV3_35969	NULL	NULL	Novel Transcribed Region; evidence: embryonic ESTs	-2.4493	1.20139e-06
EMBV3_06745	NAP1L5	NULL	nucleosome assembly protein 1-like 5	-2.46003	1.11399e-08
EMBV3_20865	RAC2	NULL	ras-related C3 botulinum toxin substrate 2 (rho family, small GTP binding protein Rac2)	-2.46134	1.58919e-05
EMBV3_05050	PFN2	NULL	profilin 2	-2.4624	2.42126e-09
EMBV3_23949	NEFH	NULL	neurofilament, heavy polypeptide	-2.47172	0.000152062
EMBV3_39195	NULL	NULL	Novel Transcribed Region; evidence: embryonic ESTs	-2.47488	1.08531e-06
EMBV3_03409	LOC100297492	NULL	similar to double homeobox, 1	-2.47528	0.0011478
EMBV3_24061	NULL	NULL	Novel Transcribed Region; evidence: embryonic ESTs	-2.47833	1.40747e-05
EMBV3_43060	NULL	NULL	Novel Transcribed Region; evidence: embryonic ESTs	-2.47954	5.71194e-06
EMBV3_41907	LOC531650	NULL	similar to Histone H2B type F-M (H2B.s) (H2B/s)	-2.48944	1.86076e-07
EMBV3_29333	NULL	NULL	Novel Transcribed Region; evidence: embryonic ESTs	-2.49466	4.62303e-06
EMBV3_30571	LOC100139242	NULL	similar to Protein BOP-1	-2.49487	0.000193246
EMBV3_39741	LOC786836	NULL	similar to melanoma antigen family B, 2	-2.49669	6.70315e-07
EMBV3_40063	BZW2	HSPC028 MGC166073	basic leucine zipper and W2 domains 2	-2.5063	1.35217e-09
EMBV3_02455	NUDT10	NUDT11	nudix (nucleoside diphosphate linked moiety X)-type motif 10	-2.51394	1.78325e-05
EMBV3_01466	LOC100299005	NULL	similar to X antigen family, member 5	-2.51414	2.8738e-06
EMBV3_08914	CTGF	MGC138005	connective tissue growth factor	-2.51648	4.28653e-05
EMBV3_07195	NULL	NULL	Novel Transcribed Region; evidence: embryonic ESTs	-2.51684	5.1793e-07
EMBV3_26870	DLG2	MPP2	discs, large homolog 2 (Drosophila)	-2.53877	7.15795e-08
EMBV3_37417	LOC100336686	NULL	hypothetical protein LOC100336686	-2.5466	1.00656e-06
EMBV3_05034	PDZD8	NULL	PDZ domain containing 8	-2.54769	5.34191e-08
EMBV3_08566	LOC510631	NULL	similar to Heterogeneous nuclear ribonucleoproteins A2/B1 (hnRNP A2 / hnRNP B1)	-2.55107	4.23648e-05
EMBV3_08382	NULL	NULL	Novel Transcribed Region; evidence: embryonic ESTs	-2.55721	1.48501e-07
EMBV3_04361	NULL	NULL	Novel Transcribed Region; evidence: embryonic ESTs	-2.56177	1.38903e-07
EMBV3_20490	ZNF79	NULL	zinc finger protein 79	-2.56606	1.98252e-10
EMBV3_37249	NULL	NULL	Novel Transcribed Region; evidence: embryonic ESTs	-2.56896	5.18692e-05
EMBV3_00736	NULL	NULL	Novel Transcribed Region; evidence: embryonic ESTs	-2.5884	1.48552e-06
EMBV3_39973	NULL	NULL	Novel Transcribed Region; evidence: embryonic ESTs	-2.59048	1.10763e-07
EMBV3_17723	SERPINB4	MGC159547	serpin peptidase inhibitor, clade B (ovalbumin), member 4	-2.60984	0.000155906
EMBV3_26664	BEX2	MGC137041	brain expressed X-linked 2	-2.63859	4.54336e-05
EMBV3_23873	LOC534506	NULL	similar to KIAA0598 protein	-2.64457	7.86491e-09
EMBV3_25165	BOLA	NULL	MHC class I antigen clone 2	-2.65149	1.24077e-08
EMBV3_37672	ATP11C	NULL	ATPase, class VI, type 11C	-2.6696	2.40798e-08
EMBV3_03953	SPIC	NULL	Spi-C transcription factor (Spi-1/PU.1 related)	-2.67851	8.38053e-10
EMBV3_30553	NULL	NULL	Novel Transcribed Region; evidence: embryonic ESTs	-2.68034	3.04096e-05
EMBV3_03790	CCBL1	MGC139706	cysteine conjugate-beta lyase, cytoplasmic	-2.68164	8.31803e-09
EMBV3_22620	LOC783224	NULL	similar to ferritin L subunit	-2.68696	2.62609e-09
EMBV3_11265	FOLH1	MGC152047	folate hydrolase (prostate-specific membrane antigen) 1	-2.70199	2.34428e-08
EMBV3_27161	HBG	NULL	hemoglobin, gamma	-2.73603	0.00012758
EMBV3_30010	NULL	NULL	Novel Transcribed Region; evidence: embryonic ESTs	-2.75336	0.0131054
EMBV3_29450	ADD3	MGC139783	adducin 3 (gamma)	-2.76182	2.19512e-10
EMBV3_29956	LOC100296529	NULL	hypothetical protein LOC100296529	-2.76392	1.15113e-08
EMBV3_25355	NULL	NULL	Novel Transcribed Region; evidence: embryonic ESTs	-2.76904	3.64452e-06
EMBV3_17530	LOC511509	NULL	similar to olfactory receptor Olr1466	-2.77913	2.32682e-10
EMBV3_20086	LOC100298141	NULL	similar to ferritin, light polypeptide	-2.78084	4.82007e-09
EMBV3_00637	TEX12	MGC127869	testis expressed 12	-2.78416	2.02285e-10
EMBV3_40262	NULL	NULL	Novel Transcribed Region; evidence: embryonic ESTs	-2.80313	1.27699e-08
EMBV3_42271	LOC100336657	NULL	cancer/testis antigen family 147, member B1-like	-2.8321	1.27976e-07
EMBV3_24729	INA	MGC142838	internexin neuronal intermediate filament protein, alpha	-2.83733	1.63247e-07
EMBV3_12649	NULL	NULL	Novel Transcribed Region; evidence: embryonic ESTs	-2.86272	1.66979e-10
EMBV3_07155	TRIM6	NULL	tripartite motif-containing 6	-2.86995	1.53272e-10
EMBV3_29391	LOC100337028	NULL	hemoglobin fetal subunit beta-like	-2.96719	2.34751e-05
EMBV3_26258	NULL	NULL	Novel Transcribed Region; evidence: embryonic ESTs	-2.97883	1.52024e-07
EMBV3_02203	TRIM64	NULL	tripartite motif-containing 64	-2.98248	0.000171042
EMBV3_39901	METTL10	NULL	similar to methyltransferase like 10	-3.01626	1.65796e-10
EMBV3_27462	IRF8	MGC140338	interferon regulatory factor 8	-3.01762	1.81886e-08
EMBV3_24615	PNLIP	NULL	pancreatic lipase	-3.03925	8.52895e-09
EMBV3_27935	LOC538435	NULL	similar to Heterogeneous nuclear ribonucleoproteins A2/B1 (hnRNP A2 / hnRNP B1)	-3.075	5.07664e-05
EMBV3_24247	STON1-GTF2A1L	ALF MGC127834	STON1-GTF2A1L readthrough	-3.07793	3.49361e-09
EMBV3_09749	LOC618696	NULL	similar to trophoblast Kunitz domain protein 5	-3.08119	0.000115369
EMBV3_22651	LOC520034	NULL	similar to tripartite motif-containing 43	-3.09765	7.04708e-05
EMBV3_10789	SPATA22	MGC134099	spermatogenesis associated 22	-3.12925	8.69209e-07
EMBV3_25252	WBP5	NULL	WW domain binding protein 5	-3.14867	0.000422379
EMBV3_03109	NULL	NULL	Novel Transcribed Region; evidence: embryonic ESTs	-3.21962	0.00409872
EMBV3_17574	FMR1NB	MGC152385	fragile X mental retardation 1 neighbor	-3.2209	2.81982e-07
EMBV3_09661	TKDP1	NULL	trophoblast Kunitz domain protein 1	-3.43457	4.59903e-05
EMBV3_06223	NULL	NULL	Novel Transcribed Region; evidence: embryonic ESTs	-3.61288	3.84561e-10
EMBV3_41897	LOC788399	NULL	similar to melanoma antigen family B, 2	-3.62082	7.04498e-08
EMBV3_09124	LOC100296569	NULL	hypothetical LOC100296569	-3.64058	7.65162e-09
EMBV3_09760	NULL	NULL	Novel Transcribed Region; evidence: embryonic ESTs	-3.65837	1.30866e-09
EMBV3_20364	GSTM3	MGC137020	glutathione S-transferase mu 3 (brain)	-3.68077	5.29286e-06
EMBV3_23347	PRM1	NULL	protamine 1	-3.75012	5.75134e-10
EMBV3_22395	GATM	MGC137972	glycine amidinotransferase (L-arginine:glycine amidinotransferase)	-3.9287	9.45035e-11
EMBV3_20655	LOC781935	NULL	hypothetical LOC781935	-4.0175	3.36996e-08
EMBV3_07344	NANOG	NULL	Nanog homeobox	-4.0403	1.11054e-10
EMBV3_30709	MGC151962	NULL	similar to melanoma antigen family A, 10	-4.21738	1.60247e-08
EMBV3_39028	LOC783508	NULL	similar to ULBP27	-4.25779	1.52733e-09
EMBV3_40169	LOC781486	NULL	similar to melanoma antigen family B, 2	-4.29748	3.43173e-10
EMBV3_33232	NULL	NULL	Novel Transcribed Region; evidence: embryonic ESTs	-4.37195	2.89439e-12
EMBV3_11544	DDX4	VASA	DEAD (Asp-Glu-Ala-Asp) box polypeptide 4	-4.53272	1.24409e-10
EMBV3_31297	LOC100336731	NULL	hypothetical protein LOC100336731	-5.20754	5.10433e-09
EMBV3_02417	CT47B1	MGC152348	cancer/testis antigen family 147, member B1	-5.50954	1.00395e-07
EMBV3_17805	LOC783362	NULL	similar to rCG61730	-7.42302	1.85096e-13
EMBV3_05142	LOC786942	NULL	similar to rCG61730	-7.81042	1.66644e-13
EMBV3_15696	NULL	NULL	Novel Transcribed Region; evidence: embryonic ESTs	-8.823	1.06693e-13
EMBV3_08373	LOC786530	NULL	similar to germ cell-less	-11.6722	1.95518e-10
EMBV3_07099	LOC618023	NULL	similar to mCG1035526	-23.9168	1.63907e-13
EMBV3_05804	LOC618023	NULL	similar to mCG1035526	-27.8649	7.59715e-15
