# Supplementary material for: Epigenetic modification with trichostatin A does not correct specific errors of somatic cell nuclear transfer at the transcriptomic level; highlighting the non-random nature of oocyte-mediated reprogramming errors
Source: BMC Genomics. 2016 Jan 4;17:16. doi: 10.1186/s12864-015-2264-z (PMC4698792; doi:10.1186/s12864-015-2264-z)
Supplement: Additional file 4: Table S4. — Unique gene expression in CTR-NT and TSA-NT. A breakdown of genes predominantly or commonly expressed in CTR-NT- and TSA-NT-derived blastocysts. (XLS 416 kb) [file 12864_2015_2264_MOESM4_ESM.xls]

## Sheet: Sheet1
	Additional file 4: Table S4. Unique gene expression in CTR-NT and TSA-NT. A breakdown of genes predominantly or commonly expressed in CTR-NT and TSA-NT -derived blastocysts.
Elements only in "IVF":	Elements only in "CTR-NT":	Elements only in "TSA-NT":	Common elements in "IVF" and "CTR-NT":	Common elements in "CTR-NT" and "TSA-NT":	Common elements in "IVF" and "TSA-NT":	Common elements in "IVF", "CTR-NT" and "TSA-NT":
XIST	LTA	TCERG1	HMOX1	EGFL7	LOC100336731	RPS21
PNLIP	CCDC126	LOC513884	RNF157	SIL1	PRM1	NULL
TRIM38	LOC786246	IGJ	RAB39B	PRR12	FAM122B	LOC513039
MRGPRX2	POMT1	LOC616478	PIK3CB	ZNF624	METTL10	LOC785061
LOC786836	LOC100300816	RAX2	CYP17A1	ZNF283	LOC100336657	RPS13
ALDH1A1	POLL	IL1F7	CRYGA	BTN3A2	PEX3	RPS16
IL27RA	COG5	PLEKHN1	ARPC4	LOC539460	LOC781935	RPS27A
TKTL2	GTF2H4	FRMPD3	GZMB	CALML5	HS3ST2	LOC790088
UCHL1	GPR37	HMCN1	TNP1	ZFP37	SPIN2	SERBP1
ANKRD31	ABTB1	LOC100294983	PAF1	CUX2	GSPT2	LOC100139249
LOC531650	LOC100336105	LOC100140102	LOC100298573	LOC787071	PGCP	LOC784384
LOC511509	CCS	2014-03-08	PHYH	LOC100138733	TSPAN1	TPM4
LOC616431	LOC100297330	MEOX2	LOC540234	KDELR1	TUSC3	NME1-NME2
LOC100296569	LOC100298523	LOC100336999	CEP55	PGLYRP2	PRDM14	FN1
SH3BGRL	KATNB1	CTSW	VPS53	LRRC43	CIDEB	GLRXL
EHD3	KIF14	CWH43	WASH1	UBC	NIN	RPS3
LOC100301215	HSD11B1	ZBTB46	PRDM7	LOC519943	IFT81	RPS24
LOC783343	ERF	MMD2	RALGAPA1	AP2A1	FANCG	LOC781580
LOC784451	PRTG	P2RY10	PSMD3	MYC	FGG	PDIA6
RBM7	CCL22	YIPF7	ELOVL4	LRRC10B	STK31	LOC787484
PIM2	TTPAL	CISD2	LOC538487	STMN2	KPNA3	KRT8
NELL2	ROBO2	WNT9B	ASS1	PLA2R1	LOC613747	RPS4Y1
ZFYVE9	MGC137676	ERLIN1	TTF1	CDX2	LOC100296529	LOC614366
DHRS9	XPNPEP3	LOC515128	RBL2	CIZ1	PAN3	RPL37
EID2	MGC134419	MOS	EXOC7	SLC13A4	NIPAL3	LOC784762
LOC787574	IFI16	GABRA4	CHSY3	CHST1	WHAMM	RPL12
ATG2B	BCL7A	LOC539408	LOC617406	ADAM8	UBTD2	TUBA1A
GPRASP1	TREX1	ZNF672	LOC540918	ZNF800	PJA1	RPL5
DLG2	ARSA	SYN3	ZCCHC12	SESN3	NEIL3	HSP90AA1
TIFA	STARD9	LOC100335882	FADS1	DOHH	LOC534506	RPS29
CLCN4	RPGRIP1	DEFB	LOC534755	LOC527388	ZNF655	LOC100296721
LOC100337477	AMZ1	LY6G5B	NUP98	CASQ2	TOB1	LOC786430
LOC613990	MGC142811	ZIC5	DEK	ALDH3B1	MYO5C	VAT1
LOC100336787	CPT1C	LOC100336694	OSBPL10	LILRB3	HSPB3	LOC507784
LOC100337143	AKAP11	GDF1	SAP30BP	LOC100336482	DCK	LOC784679
LOC784785	RPUSD2	DLL4	ARL6	AVPR2	LOC785763	LOC784266
MYH1	LOC100138572	KIAA1324L	PA1	LOC100336369	TMEM63C	TPT1
LOC520057	GH1	TNFAIP1	CRNKL1	NEU3	LOC100300734	LOC100337029
LOC615706	GULP1	LOC783535	IL4R	PDE4A	C25H7orf42	LOC789997
SLK	LOC100335238	LOC100300478	LOC100337132	PSMB9	TM6SF2	RPS6
COL21A1	GALC	ITGAD	TTN	NEDD9	MOBKL1A	HSPA8
TRIM49	GPT	IL10RA	LOC784245	MXD3	GATAD1	LOC100337215
ZNF211	PLCXD3	SLC38A7	HAO2	IGSF9	LOC532427	LOC100299845
LOC522573	KLHL23	LOC100300014	LOC100296298	LOC100336938	BCL7B	LOC615595
STK38L	CBLC	SNX20	SSBP4	ENTPD5	GIMAP4	LOC786728
LOC100294761	LOC100141053	ZDHHC23	SLC25A15	CLCN2	RPS6KB1	ACTG1
LOC784034	KPTN	CCDC152	IKZF5	LOC527992	THBD	CKB
RNPC3	F5	LOC100296486	OCA2	MEGF6	TBCCD1	RBX1
THBS1	RYR3	LOC100296156	MMP17	ZMYM2	CLCN5	RPL7
NUDT10	C1RL	SLC4A4	NR3C2	HPDL	CASD1	RPS28
ARHGDIB	HDAC11	LOC509916	GJB1	TST	LOC100336431	RPL10A
LNX1	POU2AF1	LOC100299180	THSD1	SLCO4C1	NEDD1	RPS7
MARVELD2	FZD7	NECAB2	IL20RA	LOC781324	ARL16	LOC783641
LOC100294977	CAMKK2	TRPM3	LOC507152	LOC100336252	LOC782651	MYL12A
ZNF323	ADCY5	MGC166429	YIF1B	SLC45A3	CBR1	RPL34
ARMCX3	LOC617489	BAG5	HDAC5	LLGL2	LOC100337058	LOC785705
GALK2	LOC100196902	LOC100336013	SUV420H2	LOC529930	ACADL	PPIA
CCDC101	NANOS3	LOC100300738	LOC789694	SLC13A2	TPBG	LOC100300832
BEX5	LOC100336684	TUSC5	B4GALT5	OLAH	CBLN1	RPL27
VPS11	MGC151651	MBP	SMC3	CLEC1A	CAPSL	COX5A
TRIO	ICOS	LOC782978	KLHL5	ZBED3	SYNGR4	LOC784773
LOC100138755	LOC100294994	MAB21L2	POU2F1	RFX2	NOS2	SLC2A3
LOC614269	HCLS1	LOC783313	TMPRSS4	TPD52L1	SAMD8	LOC783070
LOC509490	ADAMTS4	LOC782284	PIP4K2A	STARD3	SERPINB4	RPL9
TSPAN12	G7C	LOC100336978	SQRDL	MCEE	ZNF383	LOC100336099
LOC100296271	PCDH1	DGAT1	C21H14orf79	LOC616625	LOC100137763	MGC148714
SAGE1	PDE6C	LOC783151	PRPS2	ZNF830	PLK3	RPS5
SERINC5	LOC509911	GPR83	SMTNL2	MPDZ	SFRS18	RPS11
ICAM1	ASTN2	ISLR2	C25H7ORF20	GPD1	LOC100300099	LOC613970
TRIM52	ATP13A3	CDKL5	MFSD6	CCDC64B	XRCC5	LOC615482
LOC786803	OGFR	LOC782792	CRMP1	LOC541122	TDRD9	RPS2
LOC511599	LOC100296102	PCIF1	MVD	KLK8	ZNF596	RPL23A
ELOVL7	ST5	UFSP1	B3GAT3	NR2E3	TMEM161B	EIF1
LOC100295951	VPS13C	TXNRD2	SLC35A3	LOC100140121	PPCS	RPLP0
PIP5K1B	ZDHHC1	FAM148A	RPP40	LOC510390	PLOD3	ATP1B3
GYS1	SI	NAPB	EIF4EBP2	CCNYL1	FITM2	LOC100297725
C13H10ORF38	NAALADL1	MFSD1	PPP3R1	PLSCR3	TRAF5	LOC281370
IQCK	DICER1	GPR65	ACADVL	MED24	GTPBP8	COX5B
BEND5	LOC535541	LOC505191	DSCR3	EIF2AK3	MGC152360	LOC509415
CASP1	TMEM150C	LOC784858	SLC44A1	ZNF114	LOC519309	GNAS
LOC100336455	TTR	TUBA1B	CTNND2	IL17C	RRAGD	RPL27A
TNFRSF1A	DHX30	LOC751803	POT1	MTHFR	DUSP19	CSTB
LOC786046	PRICKLE1	ZNF341	LOC100296605	ASCC2	BRWD3	ATP5A1
ARMCX2	LOC505861	LOC539638	YIPF2	LOC100297399	LOC788928	RPL15
LOC100139405	MBD3	GPER	ZNF567	C1QTNF3	LOC520034	LOC783462
LOC100297097	NARFL	MGC134331	SH3PXD2B	LOC780805	LOC789192	NPM1
LOC784070	LOC528708	CDH24	NOX1	WDR47	CRISPLD1	RPS15
EIF1AY	SHC2	LOC100336545	RPS6KA5	CRTC2	CCDC125	LOC100296205
LOC510901	MKL2	NAPA	LOC539498	FNDC4	MSI2	ATPIF1
LOC520085	LOC100337119	LOC100336450	XAB2	PI16	OCRL	LOC781612
LOC100140166	SLC44A3	LOC100297183	RUFY3	SNX22	LOC616319	TMSB10
DSE	BOLA-DOB	DERL3	RBM41	STX1A	C19H17orf37	CS
WDR82P1	POLR3G	RAB3A	SPOCK1	SHISA3	FNBP1	EIF4G2
GPD2	LRRC8B	CD300LG	PTPRD	LOC784457	LOC100140261	RPL37A
SMOC1	LOC525964	LOC100336818	IL1A	RSBN1L	CCDC138	CTSL2
RPH3AL	ATAD2	LOC100297304	ACOT8	C13H20ORF12	DLL3	LOC781851
SLITRK1	LOC526847	DMBT1	PROM1	RPS6KC1	GNG11	LOC787404
AKAP12	RYK	ANKRD24	PPP1R3C	TMF1	FBXO3	CYCS
LOC786573	SLAMF7	SLC6A2	BACE1	SLC16A3	LOC100296695	LOC613460
SP5	TBCD	ZSCAN29	LOC615784	SAMD11	FBXO5	RPL26
LOC100335739	LOC100336922	NLRP6	NPY	ACCS	CD33	LOC784354
LOC533921	DGKI	RALGDS	ZDHHC14	GEN1	CXCL16	RPL36
ELK4	LOC100140164	LOC100295858	FBXO28	KLHL25	LOC516866	LOC507271
KAL1	GJA8	PLA2G2F	PDZRN3	LOC614468	RABL3	LOC524269
IFNGR2	LRWD1	SLC25A25	LRRC48	WTIP	LOC532798	SLC31A1
SLC10A4	RERE	NUDT7	MEF2B	SCGN	MLST8	CSRP2
SPI1	LOC515280	MIR192	PITPNC1	LOC786620	SNCA	AP2M1
UNC93A	KCNJ3	LOC509574	FAM115A	MED30	MMP9	PFDN5
SGCB	LOC781584	LOC100336494	LOC100301263	ZBTB22	AIF1	LOC100295296
NXF3	LOC527118	UNC45B	LOC100337092	PUS7L	PPAP2A	ZFAND1
COG8	HOXC4	TIMD4	TFF3	AGXT2L2	ZC3H8	GSPT1
ORAI1	KLK12	ZNF646	MAD1L1	TRIM23	CHDH	LOC525649
GMPR	EME2	SPRR3	ZNF484	LOC523768	RPAP1	RPL4
BICC1	TAF4	STOML1	PCYT1A	LOXL3	C15H11orf60	IDH1
ZEB1	KLHDC8B	DEFB124	REXO4	DAK	ZIC2	LOC785477
SALL4	LOC526769	SERPINC1	GTF2E1	DRAP1	LOC100300938	ACTN1
NEK6	GAP43	PRND	SESN2	LOC789201	ZNF789	EEF1D
OLFM2	KCNC4	LOC100297422	ABI1	BCHE	MIR2469	LOC784446
SMG6	RNF141	LOC617417	SULT1A1	WDR51B	GULO	LOC100299516
MGC142792	EPSTI1	RNF222	KCTD7	MED25	KPNA4	SLC25A5
SLC38A6	LOC100296711	2014-09-05	HSPG2	LOC511622	RPRD2	LOC523671
ACACA	LOC517392	GSX1	LOC100335666	CSPG4	LOC100297610	LOC614945
LOC515540	VSX1	LOC617016	COMT	MYLK3	HS3ST5	RPS8
FETUB	LRRC3B	SNX31	LOC786583	PYGM	LGALS13	LOC781650
CALCA	LRRC66	FOXRED1	SHOX2	TMEM150B	DKK3	LOC788696
LOC510625	RFK	LOC504688	TMEM131	JMJD6	TBC1D22B	MYL6
NFE2L3	UVRAG	LOC513948	LOC505848	LOC614762	SDR9C7	LOC783541
FGFR1OP	ERI3	LOC100337250	INO80B	KLHL32	LOC100299092	HNRNPA3
ZNF503	KCNJ11	MAPK8IP3	C16H1ORF14	MMP19	RAB20	RPL31
LOC509109	REPIN1	TRPV4	PYGL	LOC782483	SCHIP1	H3F3B
HMG20B		LOC784332	LOC617002	GRTP1	SKAP2	GNB2L1
IFFO2		LRRIQ4	GNB2	PLEKHH1	ZNF45	ATP5G1
BDA20		LOC783203	B3GNT9	DPEP3	DPYS	ATP5B
LOC524181		TSPYL5	MESDC1	KCTD17	DCAF7	RPS3A
GPR137B		CNKSR1	ZNF2	ZNF507	LOC789183	COX6A1
DHCR24		ST7L	TSC1	LAD1	SMYD4	YBX1
LOC100337148		LOC100139452	BCAM	ACBD5	LOC100295235	LOC781566
PSD		ACAP3	LOC100335258	LOC615150	TRAF3IP1	ATP6V1D
DNAJC12		HK3	LENG1	LOC783533	LOC618238	TFAP2C
ZBTB8A		LOC524304	APOE		ALG10	RPSA
DDAH1		CHI3L2	LOC505156		ILKAP	CTNNA1
LOC100336882		DDX25	SLIT3		ARL2BP	LOC100299038
IL33		HIPK4	SH3TC2		ANKRD32	LOC613882
IGFBP2		PSEN2	GRIA4		PABPN1	KRT18
ASPHD1		LOC782678	PAK4		DPY19L4	LOC614785
SLA2		CLIC5	ANP32B		GALNT10	LOC100301369
DISP1		PKIB	DBC1		MAP2K5	ARF1
CCDC112		KIAA0415	NEK7		LOC100336558	LOC100336834
LOC618124		DISP2	RNF169		LCMT2	S100A10
LOC615685		PPFIA3	LOC100336072		PDE4DIP	CAP1
LOC513508		ISOC2	LOC614731		IGIP	LOC784731
TCF7L2		CC2D2A	C22H3ORF18		FAM13A1	RPL13A
SPATA18		ELOVL2	PES1		SETD6	PABPC1
PDE3B		SLC34A1	MTBP		GPR172B	TUBA1C
FLRT2		LOC100139577	FIP1L1		AGPAT3	RPL23
ZC4H2		NPAS1	VAMP2		2014-09-03	Rpl3
RLBP1		LRRC40	LOC100336480		LOC100126170	LOC782136
LOC522449		SLC9A2	PSD4		CNGA1	EIF3K
SLITRK5		PVRIG	NFKBIL1		ACADS	CHP
EFCAB2		LOC100295097	GNPNAT1		LOC529947	LOC618220
COG1		ZBTB32	DUOXA2		LOC524808	PRDX6
LOC100337398		ITFG3	ELK1		THAP5	PRPSAP1
PDIA4		SPAG11B	GPR162		RTN2	LOC100335752
PRDM9		CCL14	CAPN6		2014-09-11	LOC787568
SELENBP1		PASD1	HCK		SCYL2	BSG
LOC100337300		TTC5	LOC515676		CCDC84	RAB11A
FZD3		JPH3	MEN1		ZNF280C	CLDN6
CAPRIN2		SUN2	MXD4		MOBKL1B	LOC100335305
PRKRA		DOLPP1	LOC616568		PMVK	LOC100295169
APEX2		KCTD13	TNFRSF1B		LOC100140857	PRDX1
SLC12A2		LOC789229	COL22A1		RASIP1	LOC100336186
LOC787822		LOC515697	TMX3		FSD1	SET
TMEM33		SERPINF2	LOC515490		CACNA1G	PSMC5
AGPAT6		LOC504344	PRKCSH		TRIM43	FTH1
PPAP2B		SOX18	SART1		MIR147	ATP5C1
MGC152321		LOC786846	PTPN1		LOC788144	RPL13
RC3H2		RP9	STAU2		KIAA1949	PTP4A2
NOTCH1		PAX6	SLC35B3		LIG4	HNRNPAB
LOC509257		MTERFD3	KHK		TMEM81	LAPTM4B
GFRA1		SCGB2A2	CCRL1		STAM	TMSB4X
ENO2		LOC617388	ALS2CR13		LOC100337346	YWHAB
GPHA2		ASB10	PDE4B		E2F3	VDAC2
LOC510369		LOC536660	ERP27		SCAMP1	DSTN
RBAK		INPP5J	SPNS3		LOC618938	NDUFS2
MDN1		LOC532081	ZBTB48		LOC618985	LOC614449
AGBL5		TMEM45A	ATE1		HOMEZ	LOC654400
PLA2G7		ODF4	CBX2		GTF3A	PDXK
LSM14B		PTH2R	ZNF335		ANKRA2	HNRNPA0
ECH1		SLC8A2	LOC100336900		PCGF3	LOC524595
MTSS1		C24H18ORF10	PLXNA3		LOC536117	CLIC4
BOLA-DMB		TREM2	RAGE		ZNF518B	PLAC8
GJA1		TTLL3	FAM3A		B3GNT5	C10H14ORF166
LOC100297334		LOC533894	TTC12		STYX	RPL18
TAP1		LOC530929	AQP5		ALDH6A1	YWHAE
MANEAL		MMP16	ZDHHC22		DPPA2	LOC782479
LOC617571		LOC100297040	KLHDC8A		BNIP2	BRP44L
LOC100337211		ATG9A	PRPF31		LOC539973	RPL35A
GAB2		LOC790332	ARSI		LOC615216	LOC782609
KITLG		EGF	GFOD2		MDK	LOC100299201
LOC100296018		LOC510603	ARHGAP12		SMAD3	ATP5I
LOC785969		NDST2	LOC509006		LOC515894	LOC614124
LOC100337258		LRTOMT	HAGHL		TMEM27	RPL6
LOC506261		LOC619141	NSUN5		GNPTG	TXNRD1
TYW1		C1GALT1C1	ADAD1		CXXC5	LOC782668
LOC780995		LOC100337459	LOC518180		LOC100301161	KARS
LOC531024		GOLGA1			RAD9B	PGAM1
HAND1		NTF4			DRAM2	LOC100297344
EPC1		LOC100140899			SFRP1	YWHAQ
TMEM231		LOC530739			RAB40B	NUPL1
USP42		ZG16			LIPA	LOC786131
CRYM		AATK			LOC531898	LOC614423
SRPX		LOC100300713			PLCE1	LOC618233
LOC785803		ATP9B			CAMK2G	HNRPDL
PMPCA		LOC534672			RNF217	PICALM
LOC785865		BOSTAUV1R426			ZNF239	CCT2
HAUS7		SPRYD3			COG3	WDR43
USF2		DAPK3			MEMO1	CWC25
HHEX		DNAJC4			CNOT6L	UBA52
ACBD7		OXCT1			RELN	LOC515042
CYP1A1		SLC22A18			BTD	BZW1
ANKRD16		LOC508986			DHRS12	LOC504861
LOC100337266		LOC523631			CTU2	CCT8
IPO8		CRHR2			KIF7	EIF3E
LOC100298683		USH1G			F2R	ATP5O
NFIC		LOC785259			LIN28B	SLC7A5
NFKBIE		EGFL8			CRELD1	ACSS1
RHEBL1		PIGR			ZDHHC13	LOC616065
2014-09-06		LOC538620			TMEM25	LDHB
SSTR1		MTR			SYNGR1	MRPL39
LOC100300695		LOC531175			UTP23	DNMT3A
PRAME		LOC100296324			SLC25A35	LOC100295800
HSF2		SOX14			GIF	LOC783463
GYG2		LOC615631			COX6B2	SF1
HTR5A		ZNF644			ICA1	NAP1L1
TNFRSF9		LOC618816			LOC100337157	WDR1
RORA		LOC100337384			SFXN1	ROMO1
KRR1		CCKBR			ZPBP	LOC784523
SLC35F3		LOC505903			IARS2	LOC784738
KLHL13		ABCA7			CYP4F2	NOP58
IPCEF1		RABGEF1			CLSTN3	FOLR1
LOC782781		MS4A10			RNASET2	PTTG1IP
CYTH3		BCL2L12			RAB11FIP1	LOC781724
KRT13		KRT35			HUS1	ACTR3
PPP1R3F		MOCS1			KRT78	SFRS2
CCDC21		MOCOS			LRRC6	CLTC
DUSP5		ARRDC1			RILP	CSDE1
HSPA2		SPSB2			LOC614846	OSTF1
ETV2		LOC509217			AGPHD1	RPL24
SCCPDH		LOC788638			CABYR	LOC616200
SPACA1		CLDN9			MFSD2A	XBPP1
C15H11orf71		EFR3B			LOC538580	DNAJC8
SLC25A24		SYP			MARVELD3	FAS
SLC8A1		ATG4D			ZC3H12A	RBMX
MIER2		CDKN2AIP			REL	TUBA3D
LOC513469		APOF			TMEM145	LOC785387
LOC100125320		LOC614914			LOC100336905	GNG5
FKBP14		LOC504888			LOC100300295	LOC100297368
LOC100336747		LOC100336015			CACNG5	RPL22L1
TNFSF15		LOC505632			LOC511586	HMGB1
KNTC1		TET2			MICAL2	COX7A2
LOC519522		LOC521172			PRPH	LOC100138864
TSPAN33		LOC100337357			GJB2	LOC614219
LOC787094		LOC100336621			SPAG4	LOC614643
LOC100299984		ECHDC3			SELL	PACSIN2
DMRT2		FZD10			SYTL2	CLDN4
APOBEC2		SMARCA2			HBEGF	MRPL53
ACP5		TOR1A			TARDBP	ATP5J
PGAP2		TSSK3			DFFB	ATP5L
GRAMD1A		LOC789246			CNFN	LOC100301168
CHRM4		MB			JUNB	LOC785421
HIST2H2AB		C5orf28			LOC100297241	EIF3M
LOC100336761		PVRL2			MON2	BUB3
KLHDC9		COQ9			FCGRT	NET1
SCML4		SPADH2			THRA	FAM32A
PIK3R2		LOC100299346			EXPH5	KRT19
BAALC		TTC39B			MYO7A	LOC100297413
LOC787465		LOC100298530			NFE2	PDHB
MOGAT1		LOC505250			ZNF286A	RPL7L1
NLRC5		FAM128B			EFNA4	ATP6V1B2
PCDH19		TIFAB			LSM10	EEF1A1
TULP3		LOC527918			LOC100337193	SERF2
TMBIM1B		LOC788190			SELV	LOC613956
PYGB		LOC100296081			ELAVL3	RAB15
CILP2		LOC523130			CLIC6	NDUFB1
RBP4		PRIMA1			PARVB	GHITM
MAP4		LOC509351			TP73	LOC619156
KLHL35		IGF1R			GEFT	DAB2
SYT3		SLC25A29			DR1	LOC100335478
LOC782977		AQP2			CD320	CBX3
ANKRD28		ADSSL1			PEX1	LOC100295873
KLF3		LOC538476			LOC100336995	EEF2
WFIKKN1		MGC152337			LOC513673	EIF3C
NSUN4		LOC783396			LONRF1	ISCA1
CCL19		SYK			CHM	LOC539166
LOC618806		ITIH5			KRT80	PSMA6
MYH10		STAT6			LOC507141	CLIC1
PCGF6		BGN			PLEKHB1	LOC538670
LOC100336788		ARHGEF11			SLC17A1	PSAT1
LOC786718		LOC539562			DCUN1D1	PSMD2
LOC100336181		FSD2			APLP1	LOC100295149
PPP1R1B		MGC151567			SIK2	LOC784704
HIST2H2AC		LACE1			MTA3	EIF2S2
FGL1		LOC100298658			MDM2	RIP5
FOSL2		GABRP			FBXL20	NONO
LOC100336656		ZNF428			GRK5	FBLN2
FAM174B		LOC541022			ANKRD6	KCTD8
LOC784077		CCL3			TRIP13	GTPBP4
LOC100336819		NAGLU			LOC782388	RPL18A
RHBDF2		LOC618319			FBXO32	RPLP1
NME5		ASAP3			PLCH2	LOC100336640
ANGEL1		LOC789293			LHFPL3	LOC618633
PDPK1		TMEM120A			LOC528833	HSPD1
BAK1		LOC789288			NKIRAS1	ATP6AP2
DGKH		ESCO1			MEP1B	ASNS
LOC100295797		NALCN			MTSS1L	LOC100300693
LOC616485		MKL1			ESRP2	HSD17B11
CYBA		MGC157368			GNL1	SNX3
GNPTAB		KLKB1			PEX13	ACTA2
C24H18orf19		GMFB			BRPF1	EIF6
MGC134574		LOC614206			LOC510083	RPL14
CUL5		LOC100336873			LOC100337244	RPS12
LOC509073		MMP15			PAX8	OAZ1
PAOX		APH1B			LOC615982	LOC100298410
LOC789870		LOC613731			LOC768238	LOC100300942
STX1B		MGC133696			CGRRF1	IQGAP1
GNG4		MBLAC1			LOC512152	RAB10
HOXA4		TLCD2			LOC509858	LSM3
CXCL14		LOC530210			SETDB2	LOC100336216
LOC100337288		PRKAB2			RNF41	MAD2
LOC785678		ZACN			LETMD1	LOC784097
MGC154956		ATG4C			MUL1	PRC1
ADPRH		LOC531996			KIAA2013	CRIPT
LOC532100		LOC100337041			CLUL1	TPD52
LOC100302527		LOC100299596			LOC615091	VCL
PDE3A		DCTN1			TSKS	UFD1L
NBR1		SLC39A5			LOC508335	LOC100295775
ZNF774		C23H6orf64			GALNS	TCEAL8
MBLAC2		SLCO4A1			LOC100295854	HMGN1
MAGEE2		SLC17A4			STMN3	MDH1
CLSPN		PLSCR5			ERCC3	RPL28
TMEM22		OAF			DOCK3	RPL8
SCAI		C28H10ORF116			GNB3	ANXA2
LOC785342		CEP164			MBTPS2	DSG2
LOC506707		RUNX3			SEC31B	MAD2L1
LOC100336686		BMPR2			GSTK1	MRPL51
KDM2B		KCNG3			TTC30A	EPCAM
SMG1		LOC618678			GPR173	COX8A
IP6K1		RBMS3			DMPK	FARSB
KRT24		LOC100336521			LOC100294852	PGM1
ZHX3		STX16			LOC100336102	ATP6V0D2
FAM107B		AGBL3			ENPP2	RHEB
LOC614734		PRSSL1			ECHDC2	NOP56
NT5DC3		SH3GL3			KLK5	ACSL3
C7H19orf25		POFUT1			RAI2	LOC515468
KRTAP13-1		SLC25A27			ZADH2	LOC615989
LOC100336888		MGC159550			IP6K2	ATP6V0A4
GOLT1A		LOC787397			PARP14	GLRX2
ENG		SNX8			LOC100141470	2014-09-15
SNX19		TGM1			RBBP9	PARP1
ARF3		LOC531990			ZNF784	EIF4B
XYLB		CPXM2			FBXL16	HN1
LOC785429		CXCR3			ZNF268	TIAL1
RIPK1		NCAPD3			LOC520505	GINS1
CARHSP1		LOC100335812			ST3GAL6	NACA
LOC100140275		SLC10A6			RGS20	GLRX3
COCH		TMEM38B			HCRT	CCDC72
TAF1A		USP49			SEMA5A	USP8
P2RY2		LOC614522			CDH1	BTF3
TMEM141		LOC100336671			ZNF613	VCP
CXCR4		LOC524650			EPB49	PPP2CA
PPP1R10		CYP3A28			SNX27	NDUFB8
AFG3L2		LOC522410			FOXH1	IER3
LOC617986		LOC526630			RAB31	SDHB
LOC100296370		LOC100139773			LOC509884	RHOA
IRAK1		LOC504567			PUS1	LDHA
LOC511161		LOC788077			LOC100139148	CFL1
CISH		LOC100335598			NT5C	MP68
MGC179469		HES2			RAB3D	NDUFB6
TMEM41A		ZSWIM7			TBC1D2B	PLEKHB2
TNP2		LOC787024			LOC751804	LOC783726
MGC127695		LOC100336542			TUBGCP2	LOC100299681
AKT1S1		CTF1			B4GALNT2	EPRS
KPNA7		LOC613363			IL20	LOC100335253
MAP2		PIAS4			TTC7A	NDUFV2
TNFRSF25		SLC7A11			TFCP2	SNRPA1
LOC100301024		H2AFY2			PEAR1	PEBP1
TNKS		LOC617390			C23H6ORF62	CCT4
THAP8		IQCF5			LRCH1	COX6B1
MRPS12		TMC8			MNT	ZDHHC4
ATP4A		INTS5			TIMP4	LOC100337434
MAP3K13		LOC100336746			SPRY4	UQCRQ
STARD8		VKORC1L1			LOC505451	LOC538357
PODNL1		TMEM221			LOC785599	LOC506277
NG5		LOC100294929			ECE2	MKI67IP
LOC510406		LOC100296928			LRRK1	TJP1
GRM8		USP20			TCAM1	MRPL11
LRRC68		XPO6			GIMAP6	RNASEH2C
ITLN2		ZNF804A			SSX5	LOC100336997
LOC529686		LOC100337469			NR3C1	UBL5
MGC133636		NDRG2			EPS15L1	YY1
GPI7		LOC783017			CD109	SUSD2
IGF2BP2		RERG			OLFML2B	UCHL5
SOX4		TRAF2			IRF1	RYBP
PAQR6		TNFRSF11A			DDR1	ITM2B
LOC100336912		LOC512602			NDRG4	PSMB6
RTKN		CYP2B			ANO8	ATP6V0C
ENTPD4		SYNE1			KLHL3	TXN
TRAIP		ZNF404			IFIT1	GDI2
OLFML1		MAP3K7IP2			CAPS	EEF1G
LOC782739		C11H9ORF116			vldlr	RPS18
LOC100336917		LOC508976			CCDC115	PLIN2
DCLRE1C		GNB4			THTPA	BLOC1S2
KLHL8		LOC787439			LOC615606	AP3M1
SYTL3		MAP1S			LOC782505	LOC618614
TRIP10		LOC100125578			MYBPC3	PSMA2
WFDC1		MGC139228			DOCK1	BZW2
DRG2		SEMA3E			LOC100295015	PSMD14
CAV1		LOC784449			HSF2BP	LOC100296842
FOXO4		GRHL2			UTRN	ARPC2
C9H6ORF165		LOC100337463			MGC137211	LOC100337021
LOC539821		RNF24			USP21	LOC617407
PHTF1		PTGIS			CLPP	ATP5E
NKIRAS2		MLLT10			LOC100140410	PWWP2A
LRRC41		ACSBG1			PTGES2	TKT
NR1D2		CCDC107			SBNO1	TMEM9B
ARNTL2		LOC100296784			LOC782162	LOC514680
LOC508096		CLDN2			LOC100138144	LOC506251
LOC100141235		VIPR1			AP2A2	PCNA
GTPBP1		NPHP1			PAQR5	SR140
SMURF1		LOC527414			CADM3	LOC788157
LOC789222		FTHL19			GBF1	LOC515570
KRBA2		SEPSECS			PPFIBP2	BNIP3L
LMOD1		C18H19ORF41			LOC100297222	PDCD6
LOC534800		LOC514121			NFKBIB	NFU1
LOC100337503		ZNF554			LOC516127	RAB2A
LOC517884		ACOX3			NAB1	H2AFZ
CRYAB		IQCF2			VAMP7	PAGE4
HEXIM2		LOC614591			CYP2J2	PTMA
LOC521581		STAB1			NCAPH2	LOC100296722
ACSS3		KBTBD12			LOC784274	WWC1
LOC525510		GDF10			LOC523214	POLE4
LOC616835		LOC613476			AGBL1	HIGD1D
SCN4B		COLQ			SLC16A10	NCOA1
RAMP3		LOC100138973			MGC148938	LOC618023
ZGPAT		COL13A1			EVI2B	ST13
PPIL6		LOC509843			SLC28A1	TMEM126A
PCDH18		LOC512150			VAMP1	CTNND1
FLAD1		PDE1A			LOC100335745	HSD17B10
SDR16C5		SYCN			DEGS2	STT3B
LOC785684		LOC507534			LOC613464	SLMAP
LOC538522		SNRPF			MKKS	CEBPD
LOC100294927		LOC100300211			LOC100335386	LOC613595
C1R		PTGS1			STS	CAPG
B4GALT2		ANKRD44			LOC616868	CCT5
MGAT5		PSMB11			YPEL3	NAGA
FOXI1		LOC520044			ZAR1L	HNRNPH1
FN3K		GAA			TMEM88	EIF3F
LOC513236		LOC530153			ABI3	SFRS5
LOC531152		MPTX			RND1	NDUFB2
SOCS4		LOC617744			AMY2A	ARPC5
LENG9		LTC4S			RGS12	LOC100336429
DDN		MINPP1			LOC787816	LOC100297121
ZNF664		LOC100294956			LOC613286	LOC100297240
CCDC11		LOC522540			ALKBH8	COX7C
		TM7SF4			LOC100298822	MYL9
		NAPG			NPHS1	RPS14
		AHSP			RELB	WNK1
		LOC100296541			MED22	MGEA5
		LOC510584			LOC614692	PCBP1
		SYN1			LOC100335534	LOC100294880
		BOSTAUV1R411			FITM1	SF3B1
		IFIH1			LOC514651	LOC786967
		RUFY2			POLA2	KPNA2
		AVPR1A			BNIP1	C20orf111
		CHIC1			LOC511498	LOC504425
		MYEF2			SPG7	LOC100337248
		MPND			C6orf173	LGALS3
		CREB3L1			LOC100296254	NUCKS1
		SFI1			EDNRA	LOC517777
		TOM1L2			CMTM7	GDE1
		SFMBT2			UBE2Q1	RPL38
		LOC100336228			CAPN11	SUCLG2
		PARP16			PARP10	LOC613345
		PEX11G			DOPEY1	MTCH1
		OLFML3			TFF2	TMEM14C
		LOC528332			FAT2	ATP5H
		LOC100298682			DOCK10	TMED4
		LOC100335902			TNFAIP8L1	NARS
		KLK10			LOC509166	LOC781102
		FXYD3			FATE1	LOC524507
		H1FOO			C9orf89	LOC783613
		LOC100335160			LOC100297361	C3H1orf43
		LOC788054			GSTT1	EIF4A1
		WDR7			DUSP13	PHB
		LOC100336913			LOC100336949	B2M
		TRPC4AP			COMMD5	2014-03-06
		MGC165715			PRKCDBP	TACSTD2
		TSHZ3			CDT1	LOC515823
		LOC529303			SAAL1	RMI2
		SLC9A1			ALDOB	NME1-2
		LOC509555			LOC777598	SELS
		FAM59A			RIMS2	GARS
		LOC100337014			RPS6KA3	MRPL34
		TOMM40			ACTA1	RPS27L
		IGHMBP2			MOBP	CHCHD9
		MIR685			LYRM4	LOC789163
		PODXL2			CES3	TRA2B
		LOC521142			RADIL	RCN1
		SH2B3			LOC100141222	RPS19
		SLC35A2			LETM2	LOC100299171
		TMEM229B			DCP2	SACM1L
		KRTAP10-2			LOC100299811	LOC534002
		LOC100336655			LOC538483	EIF3L
		LOC617702			JMJD8	LOC783653
		FANK1			CXORF36	IQGAP2
		MGC139698			TSPAN15	BRD9
		SILV			LOC787225	SKP1
		TRAM2			TAF6L	LOC100298832
		LOC520180			LOC613752	ARFGAP3
		PNOC			JUB	BASP1
		AAK1			DECR2	HNRNPM
		COLEC12			SIX5	SNRPE
		LOC615026			LOC521059	RRM2
		LOC519069			TNS1	FXR1
		LOC618014			LOC513532	PERP
		LOC528224			DMXL1	LOC100337232
		LEPR			MATN2	GPBP1
		PRKD3			IL24	LOC100140337
		NFKBIZ			CDC42EP5	LOC783608
		DIRAS2			ASB9	OSBPL7
		LOC789503			NPTX1	B4GALT3
		LOC100336946			LOC100295656	YTHDC1
		SLURP1			ST3GAL4	PLS1
		WFDC5			COMMD2	LOC615412
		LOC511818			SLC45A4	DHX9
		POM121L2			CAD	DDX17
		MGC128929			CDO1	SLC16A1
		LOC787988			HBQ1	LOC512293
		GORAB			RARG	RTN4
		ALKBH2			STK11IP	TERF2IP
		BRUNOL4			STRA6	PRPF8
		GPR137			SLC25A31	SPCS1
		LOC531747			HIST1H1E	SMAP
		LOC507078			LOC528008	HMGN2
		CREB3			LOC100336730	NDUFA5
		DDC			TBL3	LOC100337018
		MYOD1			CYP2D14	PSMB4
		GAL3ST3			ETNK1	GALM
		LOC100337468			PI4KB	LOC782525
		LOC508687			GADL1	HSPA9
		CHRNA1			CXCL10	LOC100336651
		CTSS			ERCC5	PPIL1
		SERHL2			SLPI	IFNT
		LOC618217			WDR54	GPKOW
		LOC100299353			FILIP1	SUB1
		CCBP2			LOC100297777	MRPL22
		SH2D2A			LOC100294816	STAU1
		LOC100126230			ZNF518A	FLVCR2
		LOC787003			TMEM134	SLC29A1
		TMEM63A			LOC512251	UTP11L
		LOC100296438			IFT140	CAPZA1
		KANK4			TRAK2	IDH3A
		LDLRAD3			ENOX1	AHCY
		PELI3			ZNF205	CLTA
		LOC100336638			PITPNM1	CIRBP
		LOC788383			CLDN3	MOV10
		PDE6G			HSD17B14	LAMP2
		PTGER1			LOC504599	PSMA5
		GFRA2			LOC100336701	SNX2
		BLVRA			JAG2	LOC100336512
		VASN			LOC525433	SDHD
		MTTP			MR1	DDX5
		LOC787749			LOC100337173	CLINT1
		PLEKHA1			SPATA2L	NDUFA6
		NR5A1			LOC540188	SAPS3
		LOC788295			MZF1	RPLP2
		LRRC8C			DTYMK	MGC133554
		SLC25A45			PI3	GCSH
		LOC528175			TEX10	LOC781224
		SOX2			GIMAP7	PSMB2
		PAPD7			LOC100138869	LGALS1
		ABCG5			LOC100337441	COX7A2L
		LOC785328			PION	C2H2orf24
		SPINT1			TMEM164	SMAGP
		GLP1R			FIGLA	LOC777594
		DNM1				HNRNPA1
		LOC540128				OAT
		LOC516579				CALM
		CD44				CCNB1
		LOC526631				TOMM6
		CFD				AGFG1
		SLC18A1				FH
		LOC784652				CD99
		FANCF				UQCRB
		CNOT3				PCCB
		RBM11				BUB1
		EYA4				PGD
		MST4				GABARAPL2
		LOC785406				MRPL55
		LOC100337253				CNOT1
		LOC528342				ELOVL5
		C11H9ORF9				MACF1
		INCENP				NDUFA1
		LOC783492				PAIP2
		TCF23				PSMC4
		MYH3				SLIRP
		LOC100298868				SOD2
		CYP2C19				TAF10
		LOC515704				GNB1
		LOC787843				FAM46B
		LOC540312				FKBP3
		SNAP29				LOC784087
		RP1L1				LOC787825
		C11H9ORF142				MRPL4
		MIR25				AEBP2
		LCN10				TUBA8
		LOC785944				DNM1L
		LOC784778				AKIRIN2
		LOC100295009				USP9X
		TNFRSF10A				SGTA
		GCLC				BRP44
		LOC617043				SNX4
		KCNG2				RPL36A
		UGDH				SFRS3
		THNSL2				RPN2
		LOC788650				TP53INP1
		TMEM194B				PTGR1
		SLC4A1				TJP2
		LOC789996				SIGMAR1
		LOC511229				ATF1
		ERG				SYF2
		C2CD4C				MRPL52
		LOC614257				RAC1
		EPHX4				RAP1B
		ZBTB5				SOAT1
		NAV3				COMMD8
		TAAR2				ATP2A2
		RAB42				CKS2
		LOC513111				ACSF2
		LOC512672				PSMB7
		C7H5orf45				UBR4
		LOC100297127				TMBIM6
		LTBP3				NDUFB9
		LOC100299102				LOC784935
		AIDA				LOC100336417
		LOC100336728				GPX4
		SYTL1				RPL26L1
		SLC8A3				RPL11
		ZBTB7B				UGP2
		LOC511678				LOC100337406
		FAM117A				LOC100337452
		PROC				TMEM85
		GDPD3				FAM53C
		LOC100297143				TOMM20
		PMEPA1				RAB14
		SLC25A34				RPL30
		NAT1				ALDH9A1
		LOC100336857				LOC100337264
		LOC788623				LOC100336663
		LOC522784				LLPH
		ADAM9				SFRS7
		TMEM9				CALM1
		LOC617833				COX6C
		C5H12ORF53				LOC782054
		PPYR1				RPA2
		LOC520487				ATP6V0D1
		LOC539875				AHNAK
		GRIP1				SSR1
		HHIP				USMG5
		LOC100299628				TCP1
		NR2C2				NCK2
		MYO1E				ZCCHC17
		EFHC1				USP22
		GFI1				DAD1
		CYP4V2				SLC25A4
		LPLUNC1				HRASLS
		KEL				PPME1
		PRSS2				KIF20A
		LOC616353				PAWR
		ST8SIA6				RBM47
		ARHGAP29				NDUFA3
		PARD6B				CHADL
		CCDC103				CCT7
		QRFP				NDUFA4
		LOC783944				UQCRC2
		UPK2				HPRT1
		LOC100335678				PRDX2
		IGSF9B				PDCD6IP
						BLMH
						TOMM22
						LOC100295712
						TCEB1
						DYNC1I2
						LOC100297834
						C16H1ORF21
						LOC784769
						CSE1L
						TIMP1
						TIMM8B
						LOC100296552
						LOC100296475
						S100A14
						PSMG1
						SEPP1
						MGC128049
						LOC784058
						LRPPRC
						SLC1A4
						LOC100336370
						LOC100336994
						NCL
						IFITM3
						LOC784294
						LOC505941
						LOC615271
						NCOA4
						PGK1
						PPDPF
						LOC100336976
						IMPA1
						HNRNPF
						UQCR
						S100A11
						PAICS
						LOC782740
						SERPINE2
						2014-09-07
						BAG2
						CLPTM1L
						EFHA1
						FAM110A
						DHX40
						VAPA
						SPARC
						AKAP8
						TMEM97
						LOC783832
						LOC100297108
						CD2AP
						KIF2C
						PACSIN3
						DYNLL1
						ANXA8
						ATP5G2
						ACLY
						LOC100337471
						DTD1
						LOC785568
						LOC783264
						ZNF280B
						UBR5
						FADS2
						NDUFB10
						LOC100295927
						LOC100174924
						ATP5G3
						UBE2N
						RRM1
						ZFAND3
						COX4
						GMNN
						HDDC3
						COBLL1
						FKBP15
						DBNL
						GATA2
						TWISTNB
						MRPL21
						RAB1A
						LOC100298141
						LOC520588
						PAPOLA
						RPA3
						TSFM
						RRP12
						ATP5F1
						C29H11orf73
						C2orf17
						RPS10
						MAP2K4
						MTERFD2
						LOC100337180
						SFT2D1
						CKAP5
						SLC7A7
						STX12
						EIF2S1
						UNC13D
						LOC100336409
						ARL6IP5
						LOC100300380
						PFDN6
						FDX1
						NDUFA13
						MGC159500
						PSME4
						OXA1L
						SDHA
						CSNK2B
						CUTA
						RPS27
						ZRANB2
						CRCP
						STRBP
						CHCHD4
						CLN3
						PSMC6
						NPTN
						EIF3H
						LOC100336470
						CEBPZ
						HSP90AB1
						MTMR2
						MRPS18C
						ANXA1
						PSMD1
						UBE2K
						SEC61B
						FERMT2
						MOCS3
						ATP6AP1
						CCNG1
						WAPAL
						JARID2
						LOC100335322
						F11R
						CCND2
						VPS35
						ABCB1
						HNF4A
						TUBA3E
						SYPL1
						CCNA2
						LOC100299267
						NUDT21
						PA2G4
						AP1B1
						GCH1
						PRDX4
						KIAA1429
						HNRNPH3
						ZNF281
						REEP5
						PARK7
						ATP1A1
						ADSS
						LOC100299139
						RPS25
						TRIB1
						GFPT2
						LOC777786
						TMCO1
						LOC100294963
						CTGF
						AKT2
						SFRS6
						PSMB5
						MTDH
						LOC787939
						KLF4
						TAF7
						C3H1orf146
						ACO1
						LOC782782
						SPIN1
						SOD1
						GGNBP2
						SEPW1
						DYNLT1
						SDHC
						LOC100337255
						NSA2
						SEC63
						DPPA3
						IK
						NHEJ1
						ANKRD13A
						EEF1B
						SURF1
						MGC134282
						PPP1R15B
						ISOC1
						WIPF1
						SYCP3
						ATF3
						LOC782900
						CAMSAP1
						SEC11C
						LOC100336400
						URB2
						LOC511302
						RWDD4A
						LOC100294746
						CHMP4B
						CTNNB1
						UQCR10
						VPS36
						LOC783253
						PUF60
						MRPL42
						LOC785416
						TMEM126B
						LOC781186
						RPS6KA1
						STMN1
						KIF11
						ZBTB10
						SNRPD2
						TSG101
						RNF181
						TXNL1
						SQSTM1
						MGC152007
						RPP14
						JAGN1
						FBXL21
						ATP5J2
						RANBP1
						INTS7
						LOC100336969
						EED
						CRYZ
						MYST2
						CHD8
						TALDO1
						EIF3D
						PPP1CC
						UBE2F
						CCT3
						HSPA5
						TPI1
						PLAU
						SLMO2
						FDPS
						MCL1
						SREBF2
						MGC148942
						CCDC53
						RPP30
						MFF
						HSPE1
						NDUFB5
						ELP2
						SLC38A2
						MESDC2
						LOC100337278
						DDX52
						LOC100301031
						AP1G1
						IER3IP1
						SEC31A
						GNS
						LOC100335936
						MRPL14
						PTS
						RER1
						STK24
						LOC781924
						TOMM70A
						FAM44B
						LOC783114
						MAT2B
						LOC100295449
						CKMT1
						TSTD1
						HNRNPUL2
						KDM2A
						PSENEN
						MTHFD1L
						RPS15A
						CYC1
						LANCL1
						TADA2A
						LOC782631
						UBE2D2
						DNAJA2
						DDOST
						LOC100297294
						SNX24
						C10H14ORF169
						SUPT4H1
						UNG
						PAK1
						SPCS3
						EFHD2
						LOC786285
						ANXA5
						COMMD6
						UGCG
						LRPAP1
						LOC784931
						CYFIP1
						GLOD4
						SEC11A
						ELAC2
						C3H1orf77
						SNAPIN
						SELK
						LOC783399
						CCDC93
						DAZAP1
						LRRC8E
						LOC100299005
						MTFR1
						LOC100300550
						CCNDBP1
						ADRM1
						SFPQ
						Grb10
						DYRK1A
						SMARCA5
						C2H1orf144
						FAM96A
						RARS
						NUDT3
						STARD3NL
						ALDH4A1
						LOC100138392
						ALDOA
						CTSZ
						SUMO1
						NOP14
						ITCH
						CAT
						AK6
						SCPEP1
						VDAC1
						AK2
						LOC782414
						TP53I11
						CACYBP
						PHF5A
						INA
						RFC3
						PFDN1
						SH3GL1
						AGPAT9
						LMO1
						SENP3
						SF3B2
						BTG1
						PTPN18
						CAPN2
						NDUFS4
						SF3A1
						UHRF2
						GSR
						COPS5
						TOMM5
						NDUFC2
						NDUFA9
						BRMS1L
						USP10
						NDUFS8
						LOC100295193
						NDN
						DNAJC2
						CNN3
						IST1
						KBTBD2
						SHFM1
						UBE2E3
						FUSIP1
						TLE3
						C13H20ORF43
						PAIP1
						LOC619061
						SRRM2
						LOC783259
						MDH2
						2014-09-09
						LOC618550
						DARS
						PDLIM1
						USP34
						FANCI
						TMEM147
						ACOT11
						UNC50
						NPEPPS
						PAFAH1B1
						DDX39
						CDC42SE2
						SCARB2
						CD151
						SNRPD1
						FKBP1A
						MTMR14
						FAM60A
						ANKIB1
						NDUFS5
						INO80
						COPS6
						SCD
						NECAP2
						MYOF
						RFC5
						SLC25A3
						ATP6V1G1
						EID1
						RWDD1
						LOC528794
						UBFD1
						USP14
						MRPL9
						MMADHC
						canx
						LGALS3BP
						SIDT2
						ZFAND5
						NUP153
						ATAD3B
						SNRPG
						MGC133632
						WWTR1
						CDK2AP1
						MGC151962
						SEPHS2
						LOC100336519
						GAN
						ZFP36L1
						STK17A
						SDAD1
						PFN1
						ADPRHL2
						SSB
						LOC100336700
						HMGCS1
						NSMCE2
						BLVRB
						CRIP1
						SCAMP2
						CTR9
						SUHW2
						POLR2E
						LOC514078
						ATP6V0B
						SPR
						PTCD3
						ARFGEF2
						MAP2K1
						C11HXORF26
						NLK
						PSMG2
						CHMP1B
						CYR61
						HEATR6
						LOC615008
						LAP3
						SPTBN1
						RHOC
						TMEM209
						LOC540148
						LOC781152
						OLA1
						LEMD2
						PDZD8
						ZNF93
						CUL4A
						DVL2
						LOC100295890
						STAMBP
						ATP6V1E1
						IL18
						UXT
						TARS
						EIF5
						C13H20ORF27
						CCNK
						MYO1B
						CDC5L
						NDUFS3
						YTHDF3
						HSPB1
						ECHS1
						PSMD12
						PDCL3
						MRPL12
						LOC782399
						H2AFX
						LOC100300877
						NUP37
						MORF4L1
						DNAJB11
						NCBP2
						BCO2
						SLC1A3
						LOC530070
						DDX19B
						PSMA3
						SLC25A38
						PTGES3
						LYPLA1
						NOP10
						POU5F1
						CRK
						SNAPC3
						KLHDC3
						MPP3
						COPS3
						CALR
						LOC782021
						ODC1
						C29H11orf10
						RBBP7
						QRICH1
						PL-5283
						PARL
						SNRNP48
						CBY1
						TGIF2
						OSBPL9
						VTI1B
						PDK3
						NSUN2
						ENPEP
						LOC616840
						ALDH3A2
						RB1CC1
						PIN1
						LOC784642
						CNN2
						FAM108C1
						AURKA
						DNAJB6
						RNF130
						SNAP23
						POLG
						NHP2
						ZNF207
						C1QBP
						LOC100296226
						ATP6V1H
						NANS
						LOC781416
						ASAP2
						VPS26A
						KLK6
						LOC100295757
						ZWILCH
						NDUFV3
						TMEM79
						PMPCB
						ACVR1
						HINFP
						NACC1
						EFNA2
						LOC100297586
						PPP1R13L
						GTF2F1
						MAGOHB
						WDR3
						FCGR2
						RIN2
						SMAD1
						Mynn
						MRPL19
						LOC100337330
						LOC786942
						EI24
						LOC784385
						KDM3A
						GORASP2
						RPN1
						AVEN
						DERL2
						XPO1
						GSTP1
						ATP6V1A
						WDYHV1
						TIMM23
						TCEB2
						CUL3
						ACP1
						HNRNPD
						TMEM223
						PON2
						ZMAT2
						LOC100297779
						THEM4
						LOC100296593
						NDUFA8
						BCS1L
						MED29
						SRP68
						CCDC50
						SF3A3
						NUP214
						POLR1D
						NUP133
						LOC617654
						C5H12orf29
						SELT
						LOC614800
						UBAP2
						H2AFV
						GABARAP
						LOC100335965
						LIMK1
						VBP1
						FNTA
						TMEM109
						PSMA7
						PTPRA
						LOC100190887
						PLEKHF2
						U2AF2
						LOC100336644
						RNF114
						BAZ2A
						LOC784061
						CDK13
						EZR
						PITPNA
						TPM3
						CDCA8
						M6PR
						CPSF3
						SNF8
						LOC100299192
						LOC613487
						NUSAP1
						DDX23
						ATF4
						LOC613483
						AURKB
						ROGDI
						LOC100335676
						LOC100301462
						QDPR
						LOC540962
						CNIH4
						STRA13
						CASC4
						LOC100138632
						ATXN3
						CASP6
						TMEM125
						NUDT4
						APIP
						HNRNPR
						UBE2D3P
						LOC781381
						NOL7
						TAGLN2
						GLTSCR2
						PTGS2
						CARKD
						LOC519307
						LOC513740
						SWAP70
						VPS24
						TSPAN6
						CD48
						ABHD14B
						SLC2A1
						HMGCR
						LOC100336625
						TNRC6B
						AKR1B1
						ITM2C
						EIF3I
						C5H22orf28
						LSM5
						SON
						LOC100337423
						ANKLE2
						CCNI
						LOC511937
						AIMP1
						LOC788823
						MIS18A
						MPP1
						CT47B1
						MEPCE
						PLEKHJ1
						PRDX5
						CTSD
						LOC613560
						PGRMC1
						LSM4
						C24H18orf21
						CYP51A1
						MOSPD1
						ZFYVE21
						TPD52L2
						PDZD11
						ARF5
						SMCR7L
						PKM2
						AAMP
						UBXN4
						NDNL2
						PSMA1
						TMEM165
						MED15
						CDK5RAP1
						LOC100174927
						VWA1
						NDUFAF3
						FAM82B
						HAT1
						LOC100296227
						PCNP
						ADSL
						PHF3
						LOC100125266
						LOC539596
						COPS4
						TBC1D10B
						HNRNPU
						LOC100337420
						C18H16ORF61
						PPM1B
						ZNHIT6
						ARRB1
						WRAP53
						H3F3C
						LOC100138651
						CORO1C
						NMT1
						BCAS2
						GADD45B
						PARP12
						SIK3
						JTB
						MYL12B
						ARFIP2
						DERL1
						NME6
						ETFB
						SUZ12
						OPA1
						UBE3A
						BANP
						FKBP2
						TFDP2
						PPA1
						DPM1
						HBP1
						LOC534630
						DEGS1
						NR1H2
						SPAST
						YIPF5
						FSCN1
						SLC30A2
						LOC100300443
						TOMM7
						ILF3
						UBE2R2
						DDX1
						PITPNB
						NDUFB3
						USP5
						RNF10
						IARS
						NANOG
						TMED10
						FDFT1
						PPAPDC1B
						PSMC2
						PFKL
						LOC100336840
						PRELID1
						MAP1LC3B
						CPSF3L
						LOC785286
						LOC516064
						ACSL6
						MCOLN2
						C22H3ORF10
						NAA20
						ACSL4
						BRIX1
						TUBA4A
						CRYL1
						ZFYVE26
						LOC789567
						TM9SF2
						BMS1
						LOC783224
						AZIN1
						P4HB
						SULT4A1
						SMC5
						ANAPC13
						SAPS1
						LOC100336662
						PIGT
						PPID
						BCL10
						PATL1
						RPL29
						DSP
						LOC100138505
						MSH2
						MRPL10
						STRN3
						TFG
						RPL39
						AP3D1
						LOC100296970
						LOC780981
						ATPGD1
						LEPROT
						UBE3B
						SRXN1
						C15H11orf46
						LOC518318
						HDGFL1
						CLDND1
						UBAC1
						CTSL1
						WWP2
						TUBB2B
						LOC784640
						USP16
						MGC134093
						LAGE3
						GNG10
						SRP14
						CHUK
						AMD1
						HDAC1
						ACBD3
						EIF3J
						EGLN2
						PTTG1
						H2AFY
						WDR26
						SETMAR
						ZDHHC6
						KHDRBS1
						SPATA2
						MSH6
						DNAJC10
						ANAPC7
						MRPL27
						MRPL37
						PHGDH
						CDC123
						COPS2
						BNIP3
						C21H14orf147
						HSBP1
						GTF2E2
						SLC35B2
						RPF1
						SLC25A13
						CDK8
						GPR125
						UAP1
						GSTO1
						RPL7A
						RAD23B
						ES1
						NGDN
						NAE1
						CHCHD7
						SCFD1
						LOC783029
						MANF
						SERF1A
						PDGFRA
						NME4
						COX16
						RBM39
						GTSF1
						SHROOM3
						SNRPD3
						ZCRB1
						MYST4
						CTPS
						ATP6V1B1
						CCNB2
						GRSF1
						C9H6ORF203
						LOC100294784
						AFTPH
						FAM120A
						UGT1A1
						MYL7
						TUFT1
						GOLGB1
						CTH
						POLE3
						ARPC5L
						ARMC10
						CNPY2
						EIF4E2
						PWP2
						LOC511424
						PANK3
						WDR61
						TSPAN14
						LOC541081
						NCAPH
						LOC787129
						KDM5B
						LOC616051
						HSP90B1
						ATAD1
						RPS9
						LOC100295381
						CD164
						LOC100297099
						TMEM139
						DCTD
						AKR1A1
						TOLLIP
						NDUFC1
						C18H19ORF63
						GLUL
						THRAP3
						CMTM8
						LOC506074
						LOC783807
						SNX7
						SNRNP25
						MRPL18
						S100A5
						CNOT7
						UCK1
						LOC100296216
						LOC512180
						MPV17
						IP6K3
						TXNDC17
						PLEKHA5
						UFSP2
						LOC100296410
						MAPK1IP1L
						C11H9ORF78
						PDCD11
						SPCS2
						PPP1CB
						ITGAE
						ACTR8
						HADHB
						TMEM30A
						CENPN
						UNC13B
						LOC530325
						CDYL
						LOC782069
						MTX2
						ATXN2
						GTF2A2
						LOC100337385
						SIPA1L1
						KIAA1826
						POLR3D
						KCMF1
						TMEM150A
						DPM2
						BFAR
						BTF3L4
						LOC100137875
						FRMD8
						LOC618360
						RAD50
						PSMB3
						HERC2
						PPL
						IFNGR1
						JMJD7
						TUFM
						RNF213
						SGPL1
						DULLARD
						GPX6
						BUB1B
						MRPL20
						LOC100294771
						CDNF
						CPSF6
						ISCU
						MCFD2
						C7H5ORF15
						CHD4
						SNRPC
						ZMYND8
						STIP1
						HEBP2
						UCHL3
						TFB2M
						STAM2
						NKRF
						KHDRBS3
						CD9
						LOC100335214
						KRTCAP2
						LOC788186
						PRDX3
						DHDH
						TRA2A
						C29H11orf75
						GOLGA7
						PIGW
						PCBP2
						NUP155
						ICT1
						LOC614732
						YME1L1
						RPS17
						LOC613316
						ABCE1
						LOC784160
						WSB2
						NIPSNAP3A
						EPB41L5
						GNL3
						AKIP1
						URM1
						RAPGEF2
						FAM177A1
						CPSF1
						NGRN
						HIBADH
						LYN
						EBNA1BP2
						SC4MOL
						USO1
						PSMC3
						XRN2
						UBE2C
						CDK7
						SSBP3
						FBLIM1
						CRBN
						MAP1LC3A
						GRPEL1
						LOC100296277
						LSM7
						S100A16
						LOC783577
						HIST1H2BN
						LOC100336729
						LOC100301020
						PNPT1
						NCAPG
						MCM3AP
						C5H12orf62
						ATG16L1
						TMEM184B
						MLLT11
						LAPTM4A
						C16orf80
						EXOSC8
						MIF4GD
						BCCIP
						GLO1
						ALKBH5
						MPHOSPH10
						FAM33A
						C8H9ORF156
						MEA1
						LOC100140797
						LRP10
						LOC511390
						ELOVL6
						LOC541108
						NUP88
						ACAT2
						ARID2
						E2F5
						LY6G6C
						RAP1GDS1
						ERH
						TBC1D1
						CEP120
						GAS7
						RBBP4
						HINT2
						LOC615266
						MGC152281
						AP3B1
						CDC34
						OTUD3
						ESRP1
						TYMS
						PQLC2
						MMS19
						WDR11
						LOC100140430
						C28H10orf104
						TTC35
						GTF2H1
						PRKCD
						AS3MT
						ASRGL1
						VMA21
						GPI
						CYB5A
						C6orf120
						LOC507299
						PHAX
						PRR13
						EZH2
						COMMD3
						PTPN12
						ITGB1BP1
						MAK16
						MCM4
						VPS25
						EHD1
						ARPP19
						LOC781841
						HTRA2
						LOC100138449
						C16orf5
						CHFR
						UPK1A
						BRD8
						TMEM167A
						LOC782395
						TMEM208
						COPB1
						PTPLB
						CENPM
						C14H8orf33
						LOC783362
						TBCE
						LOC508150
						LOC511903
						TMX2
						CRAT
						PAPOLG
						PEX11B
						MRPS30
						TP53BP2
						COPA
						CCNL2
						LGALS4
						AQR
						PPP2R2A
						SUCLA2
						FAF1
						PSMD4
						LOC781886
						CAPRIN1
						TUBB
						CPSF2
						NDUFB11
						LOC615263
						C13H20orf30
						NTAN1
						DRG1
						DNAJA3
						RALA
						ARCN1
						PTPN13
						TMED1
						LOC100297758
						TP53
						USP33
						FBL
						CTBP2
						SNX18
						SMU1
						DNAJC25
						PSMB1
						AHCYL1
						PNRC2
						MGRN1
						ACTG2
						LOC100295254
						LOC100138783
						CBARA1
						COL1A2
						DNTTIP1
						TRIM63
						MAPK14
						LOC521901
						PSMD6
						GDPD2
						ARIH1
						PRKCI
						ANKRD17
						LOC514842
						B3GNT2
						RBM8A
						HIBCH
						SGPP1
						UBR1
						C10H15orf24
						TTLL12
						UTP14A
						RAB35
						PDIA3
						TMEM128
						MRAS
						UBE2Q2
						UBE2S
						HSPH1
						SNRPB2
						ZDHHC16
						LOC100299118
						SLC25A17
						LOC528262
						SLC1A5
						YARS
						CHCHD3
						THOC3
						TMEM184C
						RNF40
						DERA
						LOC520387
						ENOPH1
						SERP1
						HNRNPH2
						IREB2
						LOC539009
						TMEM189-UBE2V1
						LOC532341
						VPS8
						BIRC5
						PUM1
						IER2
						HOXB4
						CCDC47
						UTP6
						MRFAP1
						MGAT4A
						ARL1
						PAXIP1
						GUF1
						RNF7
						MGC148328
						LOC100336229
						LOC785455
						NAT15
						EXOSC9
						ELF4
						MED21
						PPRC1
						BIRC6
						CCDC59
						MGC166151
						BIN3
						CSNK1G2
						NAP1L4
						SSR4
						HPCAL1
						ARL5A
						VAPB
						GNL2
						ROCK1
						NFS1
						LOC784970
						LRRN2
						ADH5
						CCBL1
						CDC16
						VTA1
						POLR2H
						NXT1
						STBD1
						KIF3B
						PEA15
						GKAP1
						LOC100295764
						LOC787187
						HK2
						TMEM144
						KPNA1
						RAD51
						SLC39A14
						LGMN
						ANXA11
						LOC614114
						PARM1
						EGLN3
						LOC524703
						LRRC47
						CARD10
						LOC100300885
						EAF1
						LOC100337145
						FAM82A2
						MYCBP
						CCT6A
						MON1B
						LOC100299187
						LOC510487
						LBR
						DHTKD1
						LOC100296524
						ZNF836
						SFN
						MYADM
						AASDHPPT
						YIF1A
						AURKAIP1
						OSTC
						INTS6
						MGC139126
[truncated: 6,427 more rows]
