# Supplementary material for: Epigenetic modification with trichostatin A does not correct specific errors of somatic cell nuclear transfer at the transcriptomic level; highlighting the non-random nature of oocyte-mediated reprogramming errors
Source: BMC Genomics. 2016 Jan 4;17:16. doi: 10.1186/s12864-015-2264-z (PMC4698792; doi:10.1186/s12864-015-2264-z)
Supplement: Additional file 6: Table S5. — GO terms emerged from CTR-NT blastocyst. Gene ontology terms emerged from the differentially regulated genes of CTR-NT blastocysts compared to IVF (FDR 1.5, P ≤ 0.05, FC ≥1.5). (XLS 39 kb) [file 12864_2015_2264_MOESM6_ESM.xls]

## Sheet: Sheet1
Additional file 6: Table S5. GO terms emerged within differentially regulated genes of CTR-NT blastocysts.
GO Terms from the biological_process Ontology
GO Term (GO ID)	Genes Annotated to the GO Term	GO Term Usage in Gene List	Genome Frequency of Use
cellular process ( GO:0009987 )	ABO, ACOT9, AGRN, AHCY, AIFM2, AKIRIN2, ANO9,APBB1IP, ARGFX, ARHGAP18, ATP5G2, ATP5G3,ATP6V1G3, ATXN1L, BCAR3, BEX2, BLOC1S2, BTG3,BZW2, CADPS, CBLN1, CBLN4, CCDC23, CCDC41,CCL11, CCNA1, CCRN4L, CDK20, CETN2, CHMP4B,CHRM4, CKS2, CLDN23, CNR2, CPNE3, CRISP2,CTGF, CTSZ, CXCL14, CYP17A1, CYP39A1, DCAF6,DDX6, DLGAP3, DNMT3B, DOK5, DRAM1, DSP,DUSP14, DZIP1, E2F1, ECOP, EFHA1, EFNA2, EIF4GI,ELK4, EMP2,…	240 of 336 genes, 71.43%	26211 of 45749 annotated genes, 57.29%
metabolic process ( GO:0008152 )	ABO, ACOT13, ACOT9, AGRN, AHCY, AIFM2, AKIRIN2,ARGFX, ATP5G2, ATP5G3, ATXN1L, BLOC1S2,CCDC23, CCL11, CCNA1, CCRN4L, CETN2, CKS2,CNR2, CPNE3, CTGF, CTSZ, CYP17A1, CYP39A1,DCAF6, DDX6, DNMT3B, DOK5, DRAM1, DSP,DUSP14, E2F1, ECOP, EIF4GI, ELK4, ENC1,FAM129A, FAM96B, FBXO32, FBXW5, FDPS, FOXA2,FOXC2, FRG1, FUNDC1, GADD45A, GDPD2, GINS1,GLIPR1, GLRX2, GNMT, GPLD1, GPRASP1, GSPT2,GSTA1, GSTA5, GSTM3, G…	160 of 336 genes, 47.62%	19314 of 45749 annotated genes, 42.22%
regulation of biological process ( GO:0050789 )	AGRN, AKIRIN2, APBB1IP, ARHGAP18, ATP6V1G3,ATXN1L, BCAR3, BEX2, BLOC1S2, BTG3, CBLN1,CCDC23, CCL11, CCNA1, CCRN4L, CETN2, CHRM4,CKS2, CNR2, CTGF, CTSZ, CXCL14, CYP17A1,DCAF6, DNMT3B, DOK5, DSP, E2F1, ECOP, EFNA2,EIF4GI, ELK4, EMP2, ENC1, FAM129A, FAM13A1,FBXO32, FOXA2, FOXC2, GADD45A, GLRX2, GNMT,GPLD1, GPR37, GPRASP1, GPSM1, GTF2H5, HRH1,IER3IP1, IL18, IL27RA, IL6ST, INSR, IRAK1BP1,KCTD11, KDM6A…	151 of 336 genes, 44.94%	15444 of 45749 annotated genes, 33.76%
response to stimulus ( GO:0050896 )	AGRN, AHCY, AKIRIN2, APBB1IP, ARHGAP18,ATP5G2, ATP6V1G3, BCAR3, BLOC1S2, CCL11,CETN2, CHRM4, CKS2, CNR2, CTGF, CXCL14,CYP17A1, CYP39A1, DNMT3B, DOK5, DSP, E2F1,ECOP, EFNA2, EIF4GI, EMP2, FAM129A, FAM13A1,FBXO32, FOXA2, FOXC2, FUNDC1, GADD45A, GLRX2,GPLD1, GPR37, GPRASP1, GPSM1, GSTA1, GSTM3,GTF2H5, HRH1, HSPB8, IL18, IL27RA, IL6ST, INSR,IRAK1BP1, JKAMP, KAL1, KCTD11, KDM6A, KPNA3,LAMA5, LFNG, LRP…	124 of 336 genes, 36.90%	12054 of 45749 annotated genes, 26.35%
macromolecule metabolic process ( GO:0043170 )	ABO, AGRN, AIFM2, AKIRIN2, ARGFX, ATXN1L,BLOC1S2, CCDC23, CCL11, CCNA1, CCRN4L,CETN2, CKS2, CPNE3, CTGF, CTSZ, DCAF6, DDX6,DNMT3B, DSP, DUSP14, E2F1, ECOP, EIF4GI, ELK4,ENC1, FAM129A, FBXO32, FBXW5, FOXA2, FOXC2,FRG1, GADD45A, GINS1, GLRX2, GNMT, GPLD1,GPRASP1, GSPT2, GTF2H5, IL18, IL27RA, IL6ST,INSR, IRAK1BP1, JKAMP, KCTD11, KDM6A, KLF17,LARP6, LMO4, LRPAP1, LSM2, LYSMD2, MACC1,MACROD1, MAD2L1, …	118 of 336 genes, 35.12%	14499 of 45749 annotated genes, 31.69%
multicellular organismal process ( GO:0032501 )	AGRN, AKIRIN2, APBB1IP, ASAM, BLOC1S2, BZW2,CADPS, CBLN1, CCDC23, CCL11, CCNA1, CDK20,CETN2, CHRM4, CNR2, CTGF, CTSZ, CXCL14,CYP17A1, CYP39A1, DNMT3B, DOK5, DSP, DZIP1,E2F1, EFNA2, EIF4GI, ENC1, FBXO32, FOXA2, FOXC2,GIMAP1, GINS1, GLIPR1L1, GPLD1, GPSM1, GSTM3,HRH1, IFT81, IL18, IL27RA, IL6ST, INA, INSR, KAL1,KCTD11, KDM6A, KLF17, LAMA5, LFNG, LMO4,LRPAP1, MAEL, MCC, MEA1, MICALL2, MMP9,MRGPRX2, …	109 of 336 genes, 32.44%	9566 of 45749 annotated genes, 20.91%
cell communication ( GO:0007154 )	AGRN, APBB1IP, ARHGAP18, ATP6V1G3, BCAR3,BLOC1S2, CADPS, CBLN1, CCL11, CHRM4, CKS2,CNR2, CTGF, CXCL14, DLGAP3, DOK5, DSP, E2F1,ECOP, EFNA2, EIF4GI, EMP2, FAM13A1, FOXA2,FOXC2, GADD45A, GLRX2, GPLD1, GPR37,GPRASP1, GPSM1, HRH1, IL18, IL27RA, IL6ST, INSR,IRAK1BP1, KCTD11, KDM6A, KPNA3, LAMA5, LFNG,LRPAP1, LTBR, MAEL, MCC, MGST3, MLLT11, MMS19,NCKIPSD, NDFIP2, NEFL, NGFRAP1, NOTCH1,PAK1IP1, PCDH8, P…	93 of 336 genes, 27.68%	8799 of 45749 annotated genes, 19.23%
nucleobase, nucleoside, nucleotide and nucleic acid metabolic process ( GO:0006139 )	AGRN, AIFM2, AKIRIN2, ARGFX, ATP5G2, ATP5G3,ATXN1L, BLOC1S2, CCL11, CCNA1, CCRN4L,CETN2, CTGF, DCAF6, DDX6, DNMT3B, E2F1, ECOP,EIF4GI, ELK4, FOXA2, FOXC2, FRG1, GADD45A,GINS1, GLRX2, GNMT, GSPT2, GTF2H5, IL27RA,INSR, IRAK1BP1, KLF17, LARP6, LMO4, LSM2,MACC1, MACROD1, MAEL, MLLT11, MMS19, NAP1L5,NOP56, NOTCH1, ORC6L, PAN3, PARM1, PID1,PNRC1, POLR1D, POU3F1, PRM1, PSMC4, RAB14,RAB3IP, RELN, RFC3, R…	84 of 336 genes, 25.00%	9791 of 45749 annotated genes, 21.40%
multicellular organismal development ( GO:0007275 )	AGRN, AKIRIN2, ASAM, BLOC1S2, BZW2, CBLN1,CCL11, CDK20, CTGF, CTSZ, CXCL14, CYP17A1,DNMT3B, DOK5, DSP, DZIP1, E2F1, EFNA2, EIF4GI,ENC1, FOXA2, FOXC2, GIMAP1, GINS1, GPLD1,GPSM1, GSTM3, IL18, IL27RA, IL6ST, INA, INSR, KAL1,KCTD11, KDM6A, LAMA5, LFNG, LMO4, MAEL, MEA1,MICALL2, MMP9, MYL9, NEF3, NEFH, NGFRAP1, NID1,NOTCH1, NRN1, PCDH8, PLXDC2, POU3F1, PRM1,PSMC4, RAB14, RELN, RHOB, S100A4, SEMA6C,SH…	82 of 336 genes, 24.40%	7010 of 45749 annotated genes, 15.32%
biosynthetic process ( GO:0009058 )	ABO, AGRN, AKIRIN2, ARGFX, ATP5G2, ATP5G3,ATXN1L, BLOC1S2, CCNA1, CCRN4L, CTGF,CYP17A1, CYP39A1, DCAF6, DNMT3B, E2F1, ECOP,EIF4GI, ELK4, ENC1, FAM129A, FDPS, FOXA2, FOXC2,GINS1, GLRX2, GNMT, GPLD1, GSPT2, GSTA1,GSTM3, GTF2H5, HRH1, INSR, IRAK1BP1, KLF17,LARP6, LMO4, MACC1, MAEL, MGST2, MGST3,MID1IP1, MLLT11, MMS19, MRPS6, NGDN, NOTCH1,ORC6L, PARM1, PDK3, PID1, PNRC1, POLR1D,POU3F1, PSAT1, RELN, R…	78 of 336 genes, 23.21%	9781 of 45749 annotated genes, 21.38%
transport ( GO:0006810 )	ANO9, APOO, ATP5G2, ATP5G3, ATP6V1G3,BLOC1S2, CADPS, CBLN1, CBLN4, CCDC23,CCDC41, CHMP4B, CPNE3, CTGF, DNAJC15, EFHA1,FOXA2, GPLD1, GPRASP1, IFT81, IL18, INSR, KPNA3,LRPAP1, MCOLN2, MFSD2A, MICALL2, NCKIPSD,NDFIP2, NEF3, NEFL, NOTCH1, OSBPL7, PAN3, PID1,PLP2, PNLIP, PQLC2, PRAF2, RAB14, RAB39B,RAB3IP, RELN, RHOB, SCARA5, SCG3, SIX3,SLC10A1, SLC13A4, SLC25A35, SLC25A40,SLC30A2, SLC37A1, SLC39A8, S…	66 of 336 genes, 19.64%	6298 of 45749 annotated genes, 13.77%
cell differentiation ( GO:0030154 )	AGRN, BLOC1S2, BZW2, CBLN1, CTGF, CYP17A1,DNMT3B, DSP, DZIP1, EFNA2, FOXA2, FOXC2,GIMAP1, GLRX2, GPLD1, GPSM1, GSTM3, IL6ST, INA,KAL1, KCTD11, KDM6A, LAMA5, LMO4, MAEL, MEA1,MICALL2, MMP9, MYL9, NEF3, NEFH, NOTCH1,PLET1, POU3F1, PRM1, RELN, RHOB, S100A4,SEMA6C, SIX3, SLITRK1, SMOC1, SPI1, TCHH, TLX2,TMEM79, TNFSF9, TNN, TPD52, TWIST2, TYROBP,UBD, UPK1A, XDH, ZFYVE27, ZNF503	56 of 336 genes, 16.67%	4785 of 45749 annotated genes, 10.46%
cell death ( GO:0008219 )	AGRN, AIFM2, BEX2, BLOC1S2, CTGF, DRAM1, DSP,E2F1, EIF4GI, FOXC2, GADD45A, GLRX2, GPLD1,HSPB8, IER3IP1, IL6ST, LGALS7, LTBR, MAD2L1,MAEL, MAGEH1, MLLT11, MMP9, NEFH, NGFRAP1,NOP56, NOTCH1, PSMC4, RHOB, RRAGA, SPI1,TAOK2, TEX11, THEM4, TIGAR, TMEM161A, TNFSF9,TRAF3IP2, TWIST2, UBD, XDH, ZFYVE27	43 of 336 genes, 12.80%	2714 of 45749 annotated genes, 5.93%
catabolic process ( GO:0009056 )	AGRN, CCL11, CCRN4L, CYP39A1, DDX6, DRAM1,EIF4GI, ENC1, FBXW5, FUNDC1, GPLD1, GPRASP1,GSPT2, GSTM3, HKDC1, INSR, JKAMP, LSM2,LYSMD2, MAD2L1, MMP9, OSBPL7, PAN3, PGCP,PLCB3, PLCH1, PNLIP, PSMC4, RAB14, RAB3IP,RFC3, RHOB, TIGAR, TMEM150A, TOB1, TRIM38,UBA7, UBD, UBXN2A, USP5, XDH	42 of 336 genes, 12.50%	3473 of 45749 annotated genes, 7.59%
cellular component movement ( GO:0006928 )	AGRN, BLOC1S2, CCDC23, CCL11, CTGF, CXCL14,DSP, EFNA2, FOXC2, GPLD1, HRH1, IFT81, INSR,KAL1, LAMA5, MCC, MMP9, MYL9, NEF3, NEFL,NOTCH1, PLET1, RAP2C, RELN, RHOB, SCYL3,SEMA6C, TAOK2, TNN, TYROBP	30 of 336 genes, 8.93%	2370 of 45749 annotated genes, 5.18%
multi-organism process ( GO:0051704 )	AKIRIN2, ATP6V1G3, CCL11, CHMP4B, CNR2,CYP17A1, EIF4GI, FDPS, IL18, IL27RA, IL6ST, INSR,KPNA3, LTBR, MGST2, MMP9, PDZD8, PSMC4,RRAGA, SGTA, TIMP4, TRIM38	22 of 336 genes, 6.55%	1989 of 45749 annotated genes, 4.35%
secretion ( GO:0046903 )	CADPS, CBLN1, CBLN4, CCDC23, CTGF, FOXA2,GPLD1, NOTCH1, SCG3, TMEM79, TMSB4X, TPD52,TRAF3IP2, XDH	14 of 336 genes, 4.17%	1321 of 45749 annotated genes, 2.89%
extracellular structure organization ( GO:0043062 )	AGRN, CTGF, FOXC2, LAMA5, MMP9, NID1, NOTCH1,SMOC1	8 of 336 genes, 2.38%	478 of 45749 annotated genes, 1.04%
behavior ( GO:0007610 )	CNR2, FOXA2, HRH1, NOTCH1, RELN, SIX3, SLITRK1	7 of 336 genes, 2.08%	906 of 45749 annotated genes, 1.98%
cellular membrane fusion ( GO:0006944 )	none	0 of 336 genes, 0%	0 of 45749 annotated genes, 0.00%
cellular amino acid and derivative metabolic process ( GO:0006519 )	none	0 of 336 genes, 0%	0 of 45749 annotated genes, 0.00%
pathogenesis ( GO:0009405 )	none	0 of 336 genes, 0%	8 of 45749 annotated genes, 0.02%
