# Supplementary material for: Epigenetic modification with trichostatin A does not correct specific errors of somatic cell nuclear transfer at the transcriptomic level; highlighting the non-random nature of oocyte-mediated reprogramming errors
Source: BMC Genomics. 2016 Jan 4;17:16. doi: 10.1186/s12864-015-2264-z (PMC4698792; doi:10.1186/s12864-015-2264-z)
Supplement: Additional file 7: Table S6. — GO terms emerged from TSA-NT blastocyst. Gene ontology terms emerged from the differentially regulated genes of TSA-NT blastocysts compared to IVF (FDR 1.5, P ≤ 0.05, FC ≥1.5). (XLS 42 kb) [file 12864_2015_2264_MOESM7_ESM.xls]

## Sheet: Sheet1
Additional file 7: Table S6. GO terms emerged within differentially regulated genes of TSA-NT blastocysts.
cellular process ( GO:0009987 )	ACOT4, ACOT9, ACSM4, AGPAT2, AGRN, AHCY,AIFM2, AKIRIN2, AKR7A2, ANO9, APOM, ARFRP1,ARGFX, ARHGAP18, ATP5G3, ATP6V1G3, ATPGD1,AURKAIP1, BAT3, BCAS2, BCL3, BEX2, BID, BTG3,BZW2, C6orf120, CADPS, CAMLG, CBLN4, CCDC28B,CCDC99, CCNA2, CCND2, CDH15, CDH24, CENPM,CERCAM, CHCHD10, CLDN23, CLIC4, CLN8, CNOT4,CNR2, COL21A1, COX5B, COX7B, CPNE3, CRH,CRYL1, CTGF, CTSZ, CTU1, CUL7, CXCL14, DEM1,DENND2D, DGCR8…	296 of 425 genes, 69.65%	26211 of 45749 annotated genes, 57.29%
metabolic process ( GO:0008152 )	ACOT4, ACOT9, ACSM4, AGPAT2, AGRN, AHCY,AIFM2, AKIRIN2, AKR7A2, APOM, ARFRP1, ARGFX,ATP5G3, ATPGD1, AURKAIP1, BAT3, BCAS2, BCL3,BID, CAMLG, CCNA2, CCND2, CERCAM, CHCHD10,CLN8, CNOT4, CNR2, COX5B, COX7B, CPNE3, CRH,CRYL1, CTGF, CTSZ, CTU1, CUL7, DEM1, DENND2D,DGCR8, DLL4, DLX4, DNTTIP2, DSP, DTD1, EGF,EIF5B, ELOF1, ELOVL1, EMG1, EPRS, EXOSC5,FAAP24, FASN, FBXL5, FBXW5, FOX1, FUNDC1,FZD10, FZR1, GD…	213 of 425 genes, 50.12%	19314 of 45749 annotated genes, 42.22%
regulation of biological process ( GO:0050789 )	AGPAT2, AGRN, AKIRIN2, APOM, ARFRP1,ARHGAP18, ATP6V1G3, AURKAIP1, BAT3, BCL3,BEX2, BID, BTG3, CAMLG, CCNA2, CCND2, CDH15,CHCHD10, CLIC4, CLN8, CNR2, CRH, CTGF, CTSZ,CUL7, CXCL14, DENND2D, DGCR8, DIRAS2, DLL4,DLX4, DNTTIP2, DSP, DYNLL2, EFS, EGF, EIF5B,ELOF1, EPRS, FASN, FOX1, FZD10, FZR1, GFRAL,GLUL, GNMT, GPLD1, GPSM1, GPX1, GRIN2D, GRK4,GSX1, GTF2H5, IER3IP1, IL1F5, IL1RN, IL27RA, INSR,ITGA11, …	168 of 425 genes, 39.53%	15444 of 45749 annotated genes, 33.76%
response to stimulus ( GO:0050896 )	AGPAT2, AGRN, AGTRAP, AHCY, AKIRIN2, APOM,ARFRP1, ARHGAP18, ATP6V1G3, BAT3, BCL3, BID,CAMLG, CCNA2, CLIC4, CLN8, CNR2, CRH, CTGF,CUL7, CXCL14, DEM1, DENND2D, DGCR8, DIRAS2,DLL4, DSP, DYNLL2, EFS, EGF, EPRS, EXOSC5,FAAP24, FASN, FUNDC1, FZD10, FZR1, GFRAL, GJB4,GLUL, GNB4, GPLD1, GPSM1, GPX1, GPX5, GRIN2D,GRK4, GSTA1, GSTM3, GTF2H5, HSPB8, IFIT5, IGJ,IL1F5, IL1F7, IL1RN, IL27RA, INSR, ITGA11, JAM2…	150 of 425 genes, 35.29%	12054 of 45749 annotated genes, 26.35%
macromolecule metabolic process ( GO:0043170 )	AGRN, AIFM2, AKIRIN2, APOM, ARGFX, AURKAIP1,BAT3, BCAS2, BCL3, CAMLG, CCNA2, CCND2,CERCAM, CLN8, CNOT4, CPNE3, CRH, CTGF, CTSZ,CTU1, CUL7, DEM1, DGCR8, DLL4, DLX4, DNTTIP2,DSP, DTD1, EGF, EIF5B, ELOF1, EMG1, EPRS,EXOSC5, FAAP24, FBXL5, FBXW5, FOX1, FZD10,FZR1, GEMIN4, GEMIN7, GINS1, GINS3, GNMT,GPLD1, GPX1, GRK4, GSX1, GTF2H5, HNRNPH2,HOXB2, HTF9C, IL1RN, IL27RA, INSR, JMJD5, KIT,KLHL22, KLHL8, L…	146 of 425 genes, 34.35%	14499 of 45749 annotated genes, 31.69%
multicellular organismal process ( GO:0032501 )	AGPAT2, AGRN, AGTRAP, AKIRIN2, APOM, ARFRP1,ASAM, BAT3, BCL3, BID, BZW2, CADPS, CCNA2,CLIC4, CLN8, CNR2, COX5B, COX7B, CRH, CRYGA,CTGF, CTSZ, CUL7, CXCL14, DLL4, DLX4, DMRTA2,DSP, DYNLL2, EGF, FOX1, FZD10, FZR1, GINS1,GJB4, GLUL, GPLD1, GPSM1, GPX1, GRIN2D, GSTM3,GSX1, HECA, HOXB2, IFT81, IL1F5, IL1RN, IL27RA,INA, INSR, ITGA11, JAM2, KAL1, KIT, LAMA5, LMO2,LRPAP1, LRRFIP1, LSR, MAEL, MAPK8IP3, MC…	118 of 425 genes, 27.76%	9566 of 45749 annotated genes, 20.91%
nucleobase, nucleoside, nucleotide and nucleic acid metabolic process ( GO:0006139 )	AGRN, AIFM2, AKIRIN2, ARFRP1, ARGFX, ATP5G3,ATPGD1, BCAS2, BCL3, CCNA2, CHCHD10, CNOT4,CRH, CTGF, CTU1, CUL7, DEM1, DENND2D, DGCR8,DLL4, DLX4, DNTTIP2, DTD1, EGF, ELOF1, EMG1,EPRS, EXOSC5, FAAP24, FOX1, FZD10, FZR1,GEMIN4, GEMIN7, GINS1, GINS3, GNMT, GPX1, GSX1,GTF2H5, HNRNPH2, HOXB2, HTF9C, IDH3B, IL27RA,INSR, ITPA, JMJD5, KIT, LANCL2, LARP6, LMO2,LRRFIP1, LSM2, MACROD1, MAEL, MLLT11, MYST1,NACA…	113 of 425 genes, 26.59%	9791 of 45749 annotated genes, 21.40%
cell communication ( GO:0007154 )	AGPAT2, AGRN, ARFRP1, ARHGAP18, ATP6V1G3,BAT3, BCL3, BID, CADPS, CAMLG, CCNA2, CLN8,CNR2, CRH, CTGF, CUL7, CXCL14, DENND2D,DIRAS2, DLL4, DSP, DYNLL2, EFS, EGF, FZD10,GFRAL, GJB4, GLUL, GPLD1, GPSM1, GPX1, GRIN2D,GRK4, IL1F5, IL1RN, IL27RA, INSR, ITGA11, KIT,LAMA5, LANCL2, LRPAP1, LTBR, MAEL, MAPK8IP3,MESDC2, MLLT11, NDUFS3, NEFL, NENF, NGFRAP1,OPCML, PARK7, PCDH8, PDCD10, PDK3, PDZD3,PDZD8, PERP,…	101 of 425 genes, 23.76%	8799 of 45749 annotated genes, 19.23%
biosynthetic process ( GO:0009058 )	AGPAT2, AGRN, AKIRIN2, ARGFX, ATP5G3, ATPGD1,BCL3, CCNA2, CERCAM, CHCHD10, CLN8, CRH,CTGF, DLL4, DLX4, DNTTIP2, DTD1, EGF, EIF5B,ELOF1, ELOVL1, EPRS, FASN, GGTA1, GINS1, GINS3,GLUL, GNMT, GPLD1, GSTA1, GSTM3, GSX1, GTF2H5,HINT2, HOXB2, HSD17B8, INSR, JMJD5, KIT, LANCL2,LARP6, LMO2, LRRFIP1, MAEL, MGAT2, MGST2,MLLT11, MRP63, MRPL18, MRPL41, MYST1, NACA,NGDN, NRBF2, ORC6L, PARM1, PDK3, PDZD3,PELP1,…	97 of 425 genes, 22.82%	9781 of 45749 annotated genes, 21.38%
multicellular organismal development ( GO:0007275 )	AGPAT2, AGRN, AKIRIN2, ARFRP1, ASAM, BAT3,BCL3, BID, BZW2, CCNA2, CLIC4, CLN8, COX7B,CRH, CRYGA, CTGF, CTSZ, CUL7, CXCL14, DLL4,DLX4, DMRTA2, DSP, DYNLL2, EGF, FZD10, FZR1,GINS1, GPLD1, GPSM1, GPX1, GSTM3, GSX1, HECA,HOXB2, IL1RN, IL27RA, INA, INSR, ITGA11, KAL1, KIT,LAMA5, LMO2, LSR, MAEL, MAPK8IP3, MCAM, MEOX2,MFRP, MYL9, MYST1, NACA, NDUFS6, NEF3, NEFH,NGFRAP1, NID1, NUP210L, OPCML, PCDH8,PDCD…	89 of 425 genes, 20.94%	7010 of 45749 annotated genes, 15.32%
transport ( GO:0006810 )	ANO9, APOM, APOO, ARFRP1, ATP5G3, ATP6V1G3,BAT3, BCL3, BID, CADPS, CBLN4, CLIC4, CLN8,COX5B, COX7B, CPNE3, CRH, CTGF, DYNLL2, EGF,FOX1, GLUL, GPLD1, GRK4, IFT81, IL1RN, INSR,IPO9, KIT, LAPTM4A, LRPAP1, MAPK8IP3, MFSD2A,MFSD3, MON1A, MRPL18, NACA, NEF3, NEFL, NXT1,OSBPL3, OSBPL7, PAN3, PARK7, PDZD3, PHPT1,PID1, PLDN, PLUNC, PNLIP, PQLC2, RAB14, RAB39B,RABIF, RHOB, RPGR, RPS10, SCARA5, SERPINE1,SFT…	82 of 425 genes, 19.29%	6298 of 45749 annotated genes, 13.77%
cell differentiation ( GO:0030154 )	AGRN, BAT3, BCL3, BZW2, CDH15, CLIC4, CLN8,CTGF, CUL7, DLL4, DMRTA2, DSP, DYNLL2, FZD10,FZR1, GPLD1, GPSM1, GPX1, GSTM3, GSX1, INA,KAL1, KIT, LAMA5, LMO2, MAEL, MAPK8IP3, MYL9,MYST1, NACA, NEF3, NEFH, NUP210L, OPCML,PLAG1, PLDN, PLET1, PRM1, PVRL2, RC3H1, RHOB,RPGR, S100A4, SLITRK1, TBX3, TCHH, TLX2, TNP1,UBD, UBE2V1, UPK1A, UQCRQ, USH1G, WNT6, XDH,YWHAG, ZBTB46, ZNF503	58 of 425 genes, 13.65%	4785 of 45749 annotated genes, 10.46%
cell death ( GO:0008219 )	AGRN, AIFM2, BAT3, BCL3, BEX2, BID, C6orf120,CLN8, CRH, CTGF, DSP, DYNLL2, GFRAL, GNB4,GPLD1, GPX1, HINT2, HSPB8, IER3IP1, IL1RN, KIT,LTBR, MAEL, MAGEH1, MLLT11, MRPL41, MTP18,NACA, NDUFS3, NEFH, NGFRAP1, PARK7, PDCD10,PERP, PHF17, PLK3, PSMC4, RHOB, RRAGA,S100A14, SERBP1, SERPINE1, SLC25A5, STEAP3,TBX3, TEX11, TIGAR, TMEM161A, TRAF3IP2, UBD,UBQLN2, XDH, XKR8, YWHAG	54 of 425 genes, 12.71%	2714 of 45749 annotated genes, 5.93%
catabolic process ( GO:0009056 )	ACOT4, AGRN, ARFRP1, ATPGD1, BAT3, CLN8,CNOT4, CUL7, DEM1, DENND2D, DTD1, EGF,EXOSC5, FBXL5, FBXW5, FUNDC1, FZD10, FZR1,GLUL, GPLD1, GPX1, GSTM3, HKDC1, INSR, ITPA,KLHL8, LSM2, OSBPL7, PAN3, PARK7, PGAM2, PGCP,PLBD1, PLCH1, PLK3, PNLIP, PSMC4, RAB14, RABIF,RASA2, RC3H1, RHOB, RPS10, TIGAR, TMEM150A,TRIM38, TRIM63, UBD, XDH	49 of 425 genes, 11.53%	3473 of 45749 annotated genes, 7.59%
cellular component movement ( GO:0006928 )	AGRN, CERCAM, CLIC4, CTGF, CXCL14, DLL4, DSP,GPLD1, GPX1, IFT81, IL1RN, INSR, JAM2, KAL1, KIT,LAMA5, MAPK8IP3, MSN, MYL9, NEF3, NEFL, PHPT1,PLDN, PLET1, RHOB, RPGR, S100A14, SERPINE1,TMEM103, TNP1	30 of 425 genes, 7.06%	2370 of 45749 annotated genes, 5.18%
multi-organism process ( GO:0051704 )	AKIRIN2, ATP6V1G3, BCL3, CAMLG, CLN8, CNR2,CRH, CUL7, EXOSC5, GPX1, IFIT5, IL1RN, IL27RA,INSR, LTBR, MGST2, NACA, PDZD8, PLUNC, PSMC4,PVRL2, RPS10, RRAGA, S100A14, SERPINE1,SLC25A5, TAC3, TAF10, TRIM38	29 of 425 genes, 6.82%	1989 of 45749 annotated genes, 4.35%
secretion ( GO:0046903 )	CADPS, CBLN4, CRH, CTGF, EGF, GLUL, GPLD1,IL1RN, KIT, MON1A, PHPT1, PLDN, SERPINE1,SLC25A5, STEAP3, TBX3, TMSB4X, TRAF3IP2, XDH	19 of 425 genes, 4.47%	1321 of 45749 annotated genes, 2.89%
behavior ( GO:0007610 )	CLN8, CNR2, CRH, GJB4, GRIN2D, IL1RN, KIT,PARK7, S100A14, SERPINE1, SEZ6L2, SLITRK1	12 of 425 genes, 2.82%	906 of 45749 annotated genes, 1.98%
extracellular structure organization ( GO:0043062 )	AGRN, BCL3, COL21A1, CTGF, LAMA5, NID1,SERPINE1	7 of 425 genes, 1.65%	478 of 45749 annotated genes, 1.04%
cellular membrane fusion ( GO:0006944 )	none	0 of 425 genes, 0%	0 of 45749 annotated genes, 0.00%
cellular amino acid and derivative metabolic process ( GO:0006519 )	none	0 of 425 genes, 0%	0 of 45749 annotated genes, 0.00%
pathogenesis ( GO:0009405 )	none	0 of 425 genes, 0%	8 of 45749 annotated genes, 0.02%
The implementation of this Generic GO Term Mapper uses map2slim.pl script written by Chris Mungall at Berkeley Drosophila Genome Project, and some of the modules included in the GO-TermFinderdistribution written by Gavin Sherlock and Shuai Weng at Stanford University, made publicly available through the GMOD project.
Please send comments or questions to gotools@genomics.princeton.edu .
